# Supplementary material for: Dynamical control enables the formation of demixed biomolecular condensates
Source: Nat Commun. 2023 Nov 24;14:7678. doi: 10.1038/s41467-023-43489-4 (PMC10667521; doi:10.1038/s41467-023-43489-4)
Supplement: Supplementary file 4 — Source data [file 41467_2023_43489_MOESM4_ESM.xlsx]

## Sheet: Figure Descriptions
Figure	Description
Figure 1a	Condensate Components
Figure 1b	LaSSI 3-Component Radial Density Profiles
Figure 2a	LaSSI 2-Component Phase Diagram
Figure 2b	LaSSI 2-Component Phase Diagram Tie Lines
Figure 3	Confocal Microscopy 2-Component Phase Diagrams
Figure 4a	2-Component Phase Diagrams Sticker Concentration
Figure 4b	Apparent RNA Sticker Valence
Figure 4c	Apparent RNA Sticker Valence vs Nucleotides
Figure 4d	BNI1mut 2-Component Phase Diagram
Figure 6a	Whi3 2-Component FRAP Traces
Figure 6b	RNA 2-Component FRAP Traces
Figure 6c	Net Max FRAP
Figure 7i	Colocalization of Different RNA Pairs
Figure 8i	Colocalization of Same RNA Pairs
Figure 9b	Ashbya Colocalization of RNA Pairs
Figure 9c	Ashbya Hyphae Length Distributions
Supp Figure 2	LaSSI Density Profiles Modulating Homotypic RNA Interactions
Supp Figure 3	LaSSI Demixing Measure Modulating Homotypic RNA Interactions
Supp Figure 4	LaSSI Density Profiles Modulating RNA Repulsions
Supp Figure 5	LaSSI Demixing Measure Modulating RNA Replusions
Supp Figure 6	LaSSI Density Profiles Modulating Asymmetric Heterotypic Interactions
Supp Figure 7	LaSSI Demixing Measure Modulating Asymmetric Heterotypic Interactions
Supp Figure 8	LaSSI 2-Component Phase Diagrams All
Supp Figure 9	Overlaps for Apparent RNA Sticker Valence
Supp Figure 12	Number and Accessibility of RNA Complementary Sites
Supp Figure 15	Ashbya Degree of Overlap of CLN3 and BNI1 Spots
Supp Figure 16a	Ashbya Colocalization of RNA Pairs and Pixel Shifts
Supp Figure 16b	Ashbya Colocalization of RNA Pairs by Nuclear Promixity

## Sheet: Figure 1a
Condensate	Number
Cyto_Centrosome	628
Cyto_Centrosome with Cyto_Neuronal Granule	3
Cyto_Centrosome with Cyto_P body	34
Cyto_Centrosome with Cyto_Spindle Apparatus	18
Cyto_Centrosome with Cyto_Stress Granule	90
Cyto_Centrosome with Nuc_Cajal Body	5
Cyto_Centrosome with Nuc_DNA Damage Foci	4
Cyto_Centrosome with Nuc_Gemini of Cajal Body	0
Cyto_Centrosome with Nuc_Histone Locus Body	2
Cyto_Centrosome with Nuc_Nuclear Speckle	8
Cyto_Centrosome with Nuc_Nucleolus	93
Cyto_Centrosome with Nuc_Paraspeckle	3
Cyto_Centrosome with Nuc_PcG Body	2
Cyto_Centrosome with Nuc_PML Nuclear Body	17
Cyto_Centrosome with Nuc_Sam68 Nuclear Body	0
Cyto_Neuronal Granule	45
Cyto_Neuronal Granule with Cyto_P body	18
Cyto_Neuronal Granule with Cyto_Spindle Apparatus	1
Cyto_Neuronal Granule with Cyto_Stress Granule	40
Cyto_Neuronal Granule with Nuc_Cajal Body	2
Cyto_Neuronal Granule with Nuc_DNA Damage Foci	0
Cyto_Neuronal Granule with Nuc_Gemini of Cajal Body	0
Cyto_Neuronal Granule with Nuc_Histone Locus Body	0
Cyto_Neuronal Granule with Nuc_Nuclear Speckle	7
Cyto_Neuronal Granule with Nuc_Nucleolus	27
Cyto_Neuronal Granule with Nuc_Paraspeckle	4
Cyto_Neuronal Granule with Nuc_PcG Body	0
Cyto_Neuronal Granule with Nuc_PML Nuclear Body	0
Cyto_Neuronal Granule with Nuc_Sam68 Nuclear Body	3
Cyto_P body	572
Cyto_P body with Cyto_Spindle Apparatus	3
Cyto_P body with Cyto_Stress Granule	334
Cyto_P body with Nuc_Cajal Body	9
Cyto_P body with Nuc_DNA Damage Foci	1
Cyto_P body with Nuc_Gemini of Cajal Body	3
Cyto_P body with Nuc_Histone Locus Body	0
Cyto_P body with Nuc_Nuclear Speckle	17
Cyto_P body with Nuc_Nucleolus	215
Cyto_P body with Nuc_Paraspeckle	6
Cyto_P body with Nuc_PcG Body	2
Cyto_P body with Nuc_PML Nuclear Body	6
Cyto_P body with Nuc_Sam68 Nuclear Body	2
Cyto_Spindle Apparatus	43
Cyto_Spindle Apparatus with Cyto_Stress Granule	7
Cyto_Spindle Apparatus with Nuc_Cajal Body	0
Cyto_Spindle Apparatus with Nuc_DNA Damage Foci	0
Cyto_Spindle Apparatus with Nuc_Gemini of Cajal Body	0
Cyto_Spindle Apparatus with Nuc_Histone Locus Body	0
Cyto_Spindle Apparatus with Nuc_Nuclear Speckle	1
Cyto_Spindle Apparatus with Nuc_Nucleolus	8
Cyto_Spindle Apparatus with Nuc_Paraspeckle	0
Cyto_Spindle Apparatus with Nuc_PcG Body	1
Cyto_Spindle Apparatus with Nuc_PML Nuclear Body	1
Cyto_Spindle Apparatus with Nuc_Sam68 Nuclear Body	0
Cyto_Stress Granule	1142
Cyto_Stress Granule with Nuc_Cajal Body	15
Cyto_Stress Granule with Nuc_DNA Damage Foci	4
Cyto_Stress Granule with Nuc_Gemini of Cajal Body	5
Cyto_Stress Granule with Nuc_Histone Locus Body	2
Cyto_Stress Granule with Nuc_Nuclear Speckle	36
Cyto_Stress Granule with Nuc_Nucleolus	361
Cyto_Stress Granule with Nuc_Paraspeckle	10
Cyto_Stress Granule with Nuc_PcG Body	5
Cyto_Stress Granule with Nuc_PML Nuclear Body	7
Cyto_Stress Granule with Nuc_Sam68 Nuclear Body	8
Nuc_Cajal Body	47
Nuc_Cajal Body with Nuc_DNA Damage Foci	0
Nuc_Cajal Body with Nuc_Gemini of Cajal Body	3
Nuc_Cajal Body with Nuc_Histone Locus Body	3
Nuc_Cajal Body with Nuc_Nuclear Speckle	6
Nuc_Cajal Body with Nuc_Nucleolus	23
Nuc_Cajal Body with Nuc_Paraspeckle	1
Nuc_Cajal Body with Nuc_PcG Body	0
Nuc_Cajal Body with Nuc_PML Nuclear Body	3
Nuc_Cajal Body with Nuc_Sam68 Nuclear Body	1
Nuc_DNA Damage Foci	12
Nuc_DNA Damage Foci with Nuc_Gemini of Cajal Body	1
Nuc_DNA Damage Foci with Nuc_Histone Locus Body	0
Nuc_DNA Damage Foci with Nuc_Nuclear Speckle	2
Nuc_DNA Damage Foci with Nuc_Nucleolus	7
Nuc_DNA Damage Foci with Nuc_Paraspeckle	1
Nuc_DNA Damage Foci with Nuc_PcG Body	0
Nuc_DNA Damage Foci with Nuc_PML Nuclear Body	3
Nuc_DNA Damage Foci with Nuc_Sam68 Nuclear Body	0
Nuc_Gemini of Cajal Body	12
Nuc_Gemini of Cajal Body with Nuc_Histone Locus Body	1
Nuc_Gemini of Cajal Body with Nuc_Nuclear Speckle	2
Nuc_Gemini of Cajal Body with Nuc_Nucleolus	2
Nuc_Gemini of Cajal Body with Nuc_Paraspeckle	2
Nuc_Gemini of Cajal Body with Nuc_PcG Body	0
Nuc_Gemini of Cajal Body with Nuc_PML Nuclear Body	0
Nuc_Gemini of Cajal Body with Nuc_Sam68 Nuclear Body	1
Nuc_Histone Locus Body	18
Nuc_Histone Locus Body with Nuc_Nuclear Speckle	0
Nuc_Histone Locus Body with Nuc_Nucleolus	1
Nuc_Histone Locus Body with Nuc_Paraspeckle	1
Nuc_Histone Locus Body with Nuc_PcG Body	1
Nuc_Histone Locus Body with Nuc_PML Nuclear Body	1
Nuc_Histone Locus Body with Nuc_Sam68 Nuclear Body	0
Nuc_Nuclear Speckle	125
Nuc_Nuclear Speckle with Nuc_Nucleolus	61
Nuc_Nuclear Speckle with Nuc_Paraspeckle	8
Nuc_Nuclear Speckle with Nuc_PcG Body	0
Nuc_Nuclear Speckle with Nuc_PML Nuclear Body	6
Nuc_Nuclear Speckle with Nuc_Sam68 Nuclear Body	3
Nuc_Nucleolus	1476
Nuc_Nucleolus with Nuc_Paraspeckle	11
Nuc_Nucleolus with Nuc_PcG Body	3
Nuc_Nucleolus with Nuc_PML Nuclear Body	20
Nuc_Nucleolus with Nuc_Sam68 Nuclear Body	10
Nuc_Paraspeckle	34
Nuc_Paraspeckle with Nuc_PcG Body	0
Nuc_Paraspeckle with Nuc_PML Nuclear Body	2
Nuc_Paraspeckle with Nuc_Sam68 Nuclear Body	1
Nuc_PcG Body	29
Nuc_PcG Body with Nuc_PML Nuclear Body	1
Nuc_PcG Body with Nuc_Sam68 Nuclear Body	0
Nuc_PML Nuclear Body	102
Nuc_PML Nuclear Body with Nuc_Sam68 Nuclear Body	0
Nuc_Sam68 Nuclear Body	13

## Sheet: Figure 1b
Panel 1							Panel 2							Panel 3
RNA1 Center-of-Mass: 0 x ɛHet							RNA1 Center-of-Mass: 1.5 x ɛHet							RNA2 Center-of-Mass: 1.5 x ɛHet
r	Whi3_rho	Whi3_rho_err	RNA1_rho	RNA1_rho_err	RNA2_rho	RNA2_rho_err	r	Whi3_rho	Whi3_rho_err	RNA1_rho	RNA1_rho_err	RNA2_rho	RNA2_rho_err	r	Whi3_rho	Whi3_rho_err	RNA1_rho	RNA1_rho_err	RNA2_rho	RNA2_rho_err
0	0.1999	0.00953467	0.10628	0.00710865	0.10728	0.00992394	0	0.118941	0.00360375	0.299517	0.0113668	0.00149925	0.000865592	0	0.118607	0.00284168	0.000666333	0.000577062	0.279527	0.0175506
1	0.188822	0.00321294	0.104698	0.00364109	0.108557	0.00371497	1	0.118191	0.00210218	0.295491	0.00331533	0.000777389	0.00012723	1	0.117053	0.000127226	0.000583042	0.000300312	0.287134	0.00877945
1.25	0.195791	0.00274934	0.102074	0.00284017	0.109015	0.00319462	1.25	0.119524	0.00193059	0.295644	0.0062086	0.000707979	0.000166583	1.25	0.117039	0.00238522	0.000471986	0.000336619	0.285871	0.00817007
1.5	0.198359	0.000976443	0.107613	0.00118745	0.103886	0.00132957	1.5	0.119065	0.00330554	0.293832	0.00424345	0.000916209	0.000130039	1.5	0.119898	0.00103089	0.00085374	0.00050105	0.28315	0.00762537
2	0.197385	0.00201896	0.104975	0.00375582	0.105764	0.0041813	2	0.118646	0.00321167	0.294081	0.00464091	0.000671886	0.000138709	2	0.117291	0.000880384	0.000527514	0.000214196	0.286507	0.0070204
2.25	0.196721	0.00242159	0.104705	0.00384318	0.10601	0.00103215	2.25	0.117545	0.00183277	0.29293	0.00756477	0.00056916	8.66927e-05	2.25	0.1191	0.00306982	0.00056916	0.000349263	0.287113	0.00811176
2.75	0.196985	0.00150329	0.106044	0.00157448	0.107002	0.00309819	2.75	0.118246	0.00152012	0.295602	0.00827558	0.000624688	7.21327e-05	2.75	0.117358	0.000946026	0.000416458	0.000150156	0.290022	0.00914874
3	0.196275	0.00209611	0.104766	0.00168068	0.106536	0.0016224	3	0.119036	0.000890295	0.2931	0.00658086	0.000607721	6.56579e-05	3	0.117882	0.00084427	0.000684843	0.000286894	0.288461	0.00547191
3.25	0.19584	0.00230547	0.106056	0.00227705	0.105708	0.00211301	3.25	0.118274	0.00199616	0.292619	0.00571846	0.000650716	9.54228e-05	3.25	0.118529	0.00144494	0.000567425	0.000221596	0.288132	0.00657267
3.5	0.197263	0.000603561	0.104288	0.00256048	0.106701	0.00213624	3.5	0.119558	0.000617826	0.293129	0.00577529	0.000589983	9.71736e-05	3.5	0.118311	0.000751337	0.000643197	0.000229927	0.288509	0.00431867
4	0.198205	0.00131254	0.105508	0.00114507	0.106241	0.00127725	4	0.118098	0.0012129	0.293244	0.00683799	0.000603402	1.39742e-05	4	0.118198	0.000259661	0.000708905	0.000244217	0.289959	0.00476531
4.25	0.196166	0.000687496	0.106006	0.00046448	0.106381	0.000614751	4.25	0.118076	0.00233697	0.29284	0.00555849	0.00056916	8.85484e-05	4.25	0.118382	0.00194687	0.000603865	0.000250092	0.288935	0.00501591
4.5	0.197033	0.00158154	0.105549	0.00101172	0.107032	0.000718155	4.5	0.11895	0.000380318	0.292148	0.00469559	0.000631629	8.69701e-05	4.5	0.117881	0.000336069	0.000647824	0.000198071	0.289154	0.0040463
4.75	0.197741	0.00087984	0.105697	0.00152775	0.106537	0.000970506	4.75	0.119301	0.00136457	0.289647	0.00445567	0.000603865	0.000177911	4.75	0.118163	0.00139159	0.000617747	0.000236808	0.289994	0.00642432
5	0.197219	0.00146746	0.10549	0.000962281	0.106472	0.00111069	5	0.118284	0.000694249	0.292372	0.00391803	0.000657631	0.000134692	5	0.117584	0.00109952	0.000691197	0.00013841	0.290623	0.00451448
5.25	0.197072	0.000776269	0.106098	0.000503777	0.106354	0.00132227	5.25	0.118996	0.000727247	0.292663	0.00474672	0.000641346	0.000196928	5.25	0.118346	0.000765247	0.000727414	0.000256125	0.290968	0.00412093
5.5	0.197737	0.000978431	0.105167	0.000873669	0.106894	0.00053549	5.5	0.118324	0.000425028	0.292573	0.00296879	0.00073019	0.000129393	5.5	0.118291	0.000406089	0.000721861	0.00011491	0.289161	0.00503044
5.75	0.197721	0.000669238	0.105727	0.00073214	0.106691	0.000424556	5.75	0.118522	0.00106895	0.293525	0.00311995	0.000707979	0.000200876	5.75	0.118356	0.000426945	0.000725332	0.000148371	0.289538	0.00343164
6	0.197338	0.000403286	0.105647	0.000245956	0.1061	0.00040144	6	0.118334	0.000288949	0.292698	0.00388397	0.000777389	0.000146913	6	0.118364	0.000413639	0.000793254	0.000215314	0.290254	0.00437169
6.25	0.197971	0.000329439	0.106212	0.000542375	0.106516	0.000167221	6.25	0.118695	0.000160609	0.29145	0.00241989	0.000812094	0.000202782	6.25	0.118008	0.000541372	0.000760533	0.000194094	0.289114	0.0031017
6.5	0.197716	0.000560568	0.105446	0.000471281	0.106819	0.00101372	6.5	0.11783	0.000525103	0.293145	0.00247169	0.000820423	0.000212516	6.5	0.117572	0.000575987	0.000810706	0.000167224	0.290109	0.00363612
6.75	0.197541	0.00142943	0.105593	0.000792053	0.107628	0.000937723	6.75	0.11878	0.0012607	0.292681	0.0014136	0.000823993	0.000225999	6.75	0.118117	0.000841723	0.000841841	0.000145091	0.289162	0.00398232
7	0.198402	0.000460974	0.10649	0.000248883	0.106537	0.000776952	7	0.118344	0.000333348	0.291747	0.00174286	0.000876546	0.000188443	7	0.117592	0.000383853	0.000859887	0.00017723	0.289572	0.00408964
7.25	0.197399	0.000586983	0.106053	0.000608219	0.106829	0.000414413	7.25	0.118286	6.02919e-05	0.290409	0.00263349	0.000855282	0.000239509	7.25	0.118225	0.00057593	0.000856825	0.000189697	0.288431	0.00350372
7.5	0.198157	0.000443776	0.105566	0.000467873	0.106986	0.000892208	7.5	0.117914	0.00105821	0.290442	0.0027925	0.000955541	0.000292147	7.5	0.118581	0.000444996	0.000964795	0.000257448	0.289067	0.00353306
7.75	0.197697	0.000418396	0.106035	0.00136284	0.107118	0.00010258	7.75	0.118387	0.00065492	0.290113	0.00225004	0.0009172	0.000315576	7.75	0.118111	0.000569328	0.000878529	0.000175415	0.288619	0.00280461
8	0.197899	0.000733951	0.106623	0.000376644	0.107266	0.000483094	8	0.118209	0.000437885	0.289708	0.00207196	0.0010396	0.000286651	8	0.117916	0.00032855	0.00109513	0.000233226	0.287142	0.0031098
8.25	0.198084	0.000693391	0.106335	0.000392766	0.106974	0.000446273	8.25	0.118046	0.00138668	0.28913	0.000889407	0.00109482	0.000281394	8.25	0.117738	0.000923023	0.00107539	0.000256367	0.287516	0.00254505
8.5	0.198604	0.00142862	0.106059	6.10263e-05	0.10672	0.000478603	8.5	0.118307	0.000317077	0.289261	0.00147637	0.00111974	0.0003515	8.5	0.117684	0.000877536	0.00106869	0.000178385	0.286821	0.0016748
8.75	0.19885	0.000477447	0.105778	0.00081557	0.107277	0.00072864	8.75	0.117936	0.000838194	0.288433	0.00168027	0.00117302	0.000394172	8.75	0.117726	0.000817018	0.00106494	0.000209817	0.287343	0.00270401
9	0.198244	0.000449466	0.10603	0.000241762	0.107248	0.000575972	9	0.118168	0.000494508	0.286818	0.00203246	0.00122475	0.000426002	9	0.117747	0.000377555	0.00127452	0.000354444	0.286061	0.00325158
9.25	0.198265	0.0012939	0.105944	0.000262716	0.107056	0.00060121	9.25	0.118055	0.000493319	0.286099	0.00347856	0.00133838	0.000534801	9.25	0.117992	0.000615435	0.00126979	0.000334466	0.284597	0.00306542
9.5	0.198983	0.000847695	0.106164	0.000593559	0.106937	0.000738864	9.5	0.117888	0.000494188	0.284404	0.00392932	0.00147149	0.00063076	9.5	0.117849	0.000496152	0.0014229	0.000527106	0.283626	0.00285814
9.75	0.197674	0.000716262	0.105901	0.000345213	0.107828	0.000726443	9.75	0.117817	0.000468356	0.284262	0.00401152	0.0015799	0.000797779	9.75	0.117437	0.000160635	0.00149595	0.000445929	0.283789	0.00235517
10	0.198086	0.000992508	0.106006	0.000312002	0.107262	0.000907015	10	0.117916	0.000825784	0.282614	0.00375196	0.00173021	0.000814541	10	0.117418	0.000539429	0.00175275	0.000635109	0.281022	0.003263
10.25	0.198021	0.00109072	0.10624	0.000100464	0.107037	0.00101992	10.25	0.117826	0.000665044	0.28065	0.00424699	0.00190169	0.00098013	10.25	0.117401	0.000474838	0.00188341	0.000743903	0.279855	0.00288605
10.5	0.198713	0.000316637	0.106048	0.00050074	0.106649	0.00120003	10.5	0.117763	0.000270259	0.280006	0.00487752	0.00205175	0.0012115	10.5	0.117055	0.000108136	0.00189836	0.000667829	0.278765	0.00325762
10.75	0.198211	0.00143204	0.10613	0.000399616	0.107658	0.000492655	10.75	0.116977	0.000192532	0.277501	0.00468583	0.00225421	0.00119422	10.75	0.117234	0.000186617	0.00217573	0.000929389	0.277788	0.00329195
11	0.198333	0.000746515	0.106238	0.000665872	0.10679	0.000139251	11	0.117134	0.000307752	0.275647	0.00544935	0.00251684	0.00144605	11	0.116812	0.00025906	0.00248565	0.00104523	0.275612	0.00375434
11.25	0.19783	0.000857482	0.106251	0.000648046	0.107129	0.000799505	11.25	0.116836	0.000332936	0.27353	0.00618204	0.00279564	0.00161048	11.25	0.116577	0.000178104	0.00266713	0.00110565	0.273184	0.00385463
11.5	0.198348	0.000781238	0.106052	0.000381563	0.106913	0.000764791	11.5	0.116676	0.000583567	0.271219	0.00629354	0.00309969	0.00190746	11.5	0.115998	0.000414453	0.00290023	0.00119706	0.271683	0.00392462
11.75	0.198413	0.000787028	0.106001	0.000691385	0.10703	0.000479077	11.75	0.116217	0.00039565	0.269563	0.00827232	0.00343326	0.00217372	11.75	0.115905	0.000791061	0.00310135	0.00124939	0.269449	0.00390119
12	0.198312	0.00122928	0.106109	0.000116378	0.107169	0.000680706	12	0.116163	0.000685225	0.265506	0.00774304	0.0038557	0.00223232	12	0.115659	0.000563777	0.0037151	0.00159165	0.265434	0.00455466
12.25	0.197633	0.000454398	0.105816	0.000452881	0.107299	0.000776601	12.25	0.115629	0.000515265	0.262411	0.00855501	0.00431402	0.00267764	12.25	0.115585	0.000393144	0.00399963	0.00173771	0.262883	0.00441408
12.5	0.198179	0.000103132	0.105725	0.00022556	0.106664	0.000264547	12.5	0.115074	0.000460146	0.258469	0.00866924	0.00478724	0.00277935	12.5	0.114745	0.000491548	0.00459086	0.00212833	0.259706	0.00464489
12.75	0.197927	0.00063537	0.105956	0.00041978	0.107048	0.000561607	12.75	0.114977	0.000373123	0.256998	0.00851798	0.00494588	0.00339819	12.75	0.114142	0.000329337	0.00419105	0.00137517	0.257316	0.00301258
13	0.197942	0.000540771	0.106075	0.000206681	0.107054	0.00056461	13	0.113763	0.000799679	0.250722	0.00936726	0.0058545	0.00310257	13	0.113841	0.000707503	0.00559946	0.00253946	0.252354	0.00552545
13.25	0.198001	0.000792814	0.106001	0.000402912	0.10716	0.000481124	13.25	0.113049	0.000745753	0.24636	0.00972501	0.00650476	0.00363843	13.25	0.112725	0.000614369	0.00595375	0.00247076	0.248094	0.00536902
13.5	0.197895	0.000126248	0.105986	0.000239426	0.107191	0.000636191	13.5	0.112389	0.000959032	0.242306	0.00985469	0.0069941	0.00391998	13.5	0.112121	0.000467988	0.00644363	0.00252747	0.243778	0.00451297
13.75	0.197476	0.000645872	0.106194	0.000433156	0.106897	0.000240522	13.75	0.11151	0.000687785	0.237566	0.00983197	0.00766473	0.00445028	13.75	0.111482	0.00056136	0.00684771	0.00255009	0.238534	0.00380821
14	0.19789	0.000554536	0.106306	0.000409169	0.106546	0.000250206	14	0.110602	0.00104029	0.231504	0.0105227	0.00855104	0.00415617	14	0.110569	0.00045371	0.00791343	0.00311232	0.233768	0.00539985
14.25	0.197706	0.000480747	0.10619	3.05164e-05	0.10668	0.000393965	14.25	0.10935	0.00127044	0.22633	0.0103596	0.00930426	0.00462944	14.25	0.109347	0.000286204	0.00851949	0.00323777	0.227549	0.00520473
14.5	0.197417	0.000946601	0.105998	0.000141386	0.106632	0.000230789	14.5	0.108224	0.000993848	0.221307	0.0098932	0.00999963	0.00516195	14.5	0.108267	0.000632835	0.00903946	0.00306539	0.222695	0.00410058
14.75	0.197794	0.000336449	0.10581	0.000191766	0.106467	0.000128095	14.75	0.107371	0.00158237	0.216054	0.00965376	0.0105708	0.00520404	14.75	0.107238	0.000466746	0.00951774	0.00304459	0.217687	0.00472172
15	0.197755	0.000278455	0.106035	0.000147366	0.106651	0.000511874	15	0.105818	0.00115335	0.208975	0.0098909	0.0117873	0.0053125	15	0.105697	0.000833969	0.0106102	0.00354455	0.210987	0.00493823
15.25	0.197585	0.0003828	0.105954	0.000287506	0.106565	4.12754e-05	15.25	0.1044	0.00138877	0.201933	0.00880094	0.0128117	0.00527187	15.25	0.104528	0.00091411	0.0117383	0.00401206	0.2043	0.00514706
15.5	0.197804	0.000454744	0.105719	0.000387438	0.106461	0.00056569	15.5	0.102434	0.00115665	0.195315	0.00884734	0.0134706	0.005837	15.5	0.102325	0.000564226	0.012211	0.00324728	0.197118	0.00405979
15.75	0.197292	0.000380381	0.105793	0.000554678	0.106483	0.000608161	15.75	0.100624	0.00126417	0.188183	0.00803067	0.0143752	0.00601683	15.75	0.100827	0.000749274	0.012965	0.00342709	0.189987	0.00386762
16	0.19712	0.000167844	0.105944	7.81247e-05	0.106457	8.4873e-05	16	0.0987441	0.00128342	0.1792	0.00749617	0.0160816	0.00566759	16	0.0988165	0.00099955	0.0147288	0.00445088	0.181456	0.00476162
16.25	0.197014	0.000630732	0.105638	0.000326865	0.106463	6.66822e-05	16.25	0.0966845	0.00116669	0.172218	0.00678612	0.0166514	0.00628738	16.25	0.0966604	0.000909272	0.0151346	0.00367581	0.173913	0.00345159
16.5	0.196819	0.000364971	0.106024	0.00028215	0.10625	0.000305995	16.5	0.0944371	0.00108741	0.164751	0.00621645	0.0176751	0.00588586	16.5	0.0948462	0.000651595	0.0163908	0.00381818	0.16621	0.00331324
16.75	0.196759	9.05409e-05	0.105567	0.000232773	0.105979	0.000456271	16.75	0.0923197	0.00100576	0.158	0.00525248	0.0184982	0.00629612	16.75	0.0926654	0.000982704	0.0168147	0.00371195	0.159186	0.00275063
17	0.196787	0.000367895	0.10575	0.000366484	0.105745	0.000186138	17	0.0898894	0.00132903	0.148351	0.0045952	0.0201576	0.00566451	17	0.0900903	0.000889787	0.0186332	0.00422238	0.149691	0.00334763
17.25	0.196188	0.000485691	0.105612	0.000206057	0.106003	0.000222698	17.25	0.087238	0.000831264	0.139692	0.00326141	0.0210157	0.00606575	17.25	0.0873333	0.000951091	0.0194317	0.00397448	0.140846	0.00228938
17.5	0.196174	0.000263408	0.105576	0.000215819	0.105499	0.000267576	17.5	0.0845497	0.00103432	0.131781	0.00238071	0.0219617	0.00583619	17.5	0.0844323	0.00113898	0.0204475	0.00373104	0.132556	0.00198305
17.75	0.19591	0.000792835	0.105536	0.000623059	0.105581	7.80289e-05	17.75	0.0823607	0.0013747	0.124112	0.00179925	0.0225998	0.00580219	17.75	0.0821672	0.000821065	0.0212641	0.00296215	0.124749	0.000795663
18	0.195489	0.000587081	0.105441	0.000155557	0.105354	9.82133e-05	18	0.0797183	0.000918793	0.116799	0.000743131	0.0240602	0.00566308	18	0.0798166	0.00118478	0.0223801	0.00396488	0.117746	0.00112523
18.25	0.195222	0.000496302	0.105289	0.00020925	0.105139	0.000485986	18.25	0.0767119	0.000822852	0.107338	0.000365622	0.0256515	0.00493514	18.25	0.0766171	0.00116072	0.0239521	0.00402748	0.107857	0.00138179
18.5	0.195019	0.000520993	0.105067	0.000331387	0.104905	0.000467007	18.5	0.0739649	0.00128821	0.100919	0.000866587	0.0256187	0.00567143	18.5	0.0738633	0.000909501	0.0242365	0.0028783	0.101133	0.000699282
18.75	0.194761	0.000350572	0.104715	0.000376341	0.104614	0.000673026	18.75	0.0720213	0.00133146	0.0948012	0.00174322	0.0262657	0.0051918	18.75	0.0716024	0.000864584	0.024945	0.0027898	0.0946907	0.000929188
19	0.194455	0.000801195	0.104685	0.00038699	0.10425	0.000378769	19	0.0690917	0.00148106	0.0869074	0.00219598	0.0279056	0.00473439	19	0.0688288	0.00130769	0.026442	0.00359328	0.0870281	0.00021822
19.25	0.193394	0.000784295	0.104163	0.000309958	0.104043	0.000145899	19.25	0.0664754	0.00172797	0.0802255	0.00335326	0.0288452	0.0041777	19.25	0.0663054	0.00104533	0.0273043	0.00372546	0.0801864	0.00037816
19.5	0.192717	0.000604963	0.1039	0.000336957	0.103633	0.00038137	19.5	0.0635069	0.00199643	0.0731952	0.0035074	0.0289875	0.00460728	19.5	0.0630697	0.0012046	0.0276908	0.00280768	0.0725813	0.00171101
19.75	0.191833	0.000711376	0.10365	0.000337802	0.10307	0.000721984	19.75	0.0612972	0.00208605	0.0669215	0.00350955	0.0295376	0.00451243	19.75	0.0609045	0.0010854	0.0285989	0.00215293	0.0670445	0.00212446
20	0.190943	0.00093982	0.103213	0.0006396	0.102316	0.000535714	20	0.0586727	0.00220536	0.0613122	0.00425617	0.0311036	0.00379156	20	0.0584944	0.00128544	0.0295909	0.00322588	0.0607965	0.00140633
20.25	0.189516	0.000926902	0.102529	0.000652979	0.101845	0.000523785	20.25	0.0561391	0.0025926	0.055743	0.00483457	0.0313645	0.00348953	20.25	0.0558368	0.0014369	0.0300656	0.0030512	0.0550446	0.00203253
20.5	0.188207	0.00143718	0.101897	0.000833631	0.101035	0.000685468	20.5	0.0537386	0.00247803	0.0504514	0.00416307	0.0318569	0.00377507	20.5	0.0535023	0.0011513	0.0309993	0.00213416	0.0500818	0.00218319
20.75	0.186834	0.0017273	0.101109	0.000631085	0.100297	0.00087685	20.75	0.0513806	0.00269096	0.0459265	0.0043285	0.0316685	0.00406087	20.75	0.050985	0.00134297	0.0307749	0.00157905	0.0454762	0.00327915
21	0.1846	0.00164244	0.1001	0.000612908	0.0993788	0.000559029	21	0.0495228	0.00257403	0.0414756	0.00510437	0.0336862	0.00237895	21	0.0489416	0.00145291	0.0323142	0.00337482	0.0406219	0.00198051
21.25	0.182714	0.00171995	0.0989908	0.000865298	0.0981863	0.00105319	21.25	0.0470947	0.00263394	0.0368586	0.00443384	0.0331495	0.00345844	21.25	0.0468079	0.00137526	0.0323774	0.00181717	0.0362279	0.00291565
21.5	0.180379	0.00147116	0.0977748	0.000951521	0.0970177	0.00105787	21.5	0.0452165	0.00247422	0.0331389	0.00474677	0.0338387	0.00249877	21.5	0.0447321	0.00139448	0.0329258	0.00231454	0.0323922	0.00248892
21.75	0.178286	0.00205518	0.0964185	0.000808793	0.0955798	0.00103568	21.75	0.0435071	0.0025674	0.0299199	0.00414829	0.0337565	0.00278504	21.75	0.043112	0.001182	0.0329982	0.00160277	0.0292583	0.00293844
22	0.175236	0.00167111	0.0949579	0.00117098	0.0942231	0.00105894	22	0.0418285	0.00269063	0.0268126	0.00426369	0.0344487	0.00282394	22	0.0412453	0.00145275	0.0336638	0.00213172	0.02595	0.00263422
22.25	0.171468	0.00181382	0.0931325	0.00102917	0.0922524	0.000948858	22.25	0.040093	0.00261955	0.0236071	0.00430627	0.0349736	0.00160654	22.25	0.0394419	0.00156482	0.0340549	0.00247817	0.0228291	0.00230942
22.5	0.168448	0.00226114	0.0910443	0.00127547	0.0907291	0.00137965	22.5	0.0380965	0.00258293	0.0211939	0.00357001	0.0341289	0.00296696	22.5	0.0380266	0.00126479	0.0337651	0.00130601	0.0206238	0.00291841
22.75	0.164801	0.0026947	0.0894669	0.00130618	0.0886149	0.00132603	22.75	0.0370947	0.00226889	0.0189705	0.00341181	0.0348582	0.00218094	22.75	0.0367426	0.00126731	0.0343949	0.00146081	0.0181857	0.00235481
23	0.160814	0.00222948	0.0872449	0.00122876	0.0864962	0.0011585	23	0.0359178	0.00249295	0.0170375	0.00345069	0.0354829	0.00193372	23	0.0353142	0.00129293	0.0346494	0.00223258	0.0161032	0.00227864
23.25	0.155747	0.00249559	0.084678	0.00135874	0.0838033	0.00140878	23.25	0.0344578	0.00219855	0.014846	0.0030118	0.0350836	0.00201557	23.25	0.0340601	0.00122209	0.0346145	0.00158462	0.014166	0.00224004
23.5	0.150627	0.00243888	0.0818977	0.00129621	0.0812048	0.00141855	23.5	0.0332279	0.0022572	0.0130124	0.002754	0.0351328	0.0019446	23.5	0.0329426	0.00123257	0.0346645	0.00129906	0.0124806	0.00214434
23.75	0.145959	0.00275057	0.0792019	0.00165918	0.0787475	0.00154455	23.75	0.0321248	0.00199946	0.0116714	0.00250521	0.0348186	0.0016984	23.75	0.0318826	0.00111331	0.0343784	0.00102815	0.0111614	0.00195737
24	0.140062	0.00242066	0.0760847	0.00138675	0.0753456	0.00117021	24	0.0314057	0.00187623	0.0102555	0.00236959	0.035521	0.00154779	24	0.0309027	0.00115074	0.0351543	0.00173829	0.00955702	0.00166626
24.25	0.134563	0.00248118	0.0729009	0.00135834	0.0723865	0.00125234	24.25	0.0302745	0.00177088	0.00908127	0.00205288	0.0349387	0.00191036	24.25	0.0300283	0.00106468	0.0346748	0.00129418	0.0086031	0.00171237
24.5	0.128548	0.00209365	0.0695328	0.00123879	0.0692287	0.00108287	24.5	0.0294982	0.00150835	0.00804441	0.00190216	0.0350668	0.00108555	24.5	0.029171	0.000927082	0.034518	0.00141265	0.00753061	0.00143963
24.75	0.122726	0.00244842	0.0665988	0.00149312	0.0660218	0.00130617	24.75	0.0286926	0.0017002	0.00710122	0.00146417	0.0342072	0.00262318	24.75	0.0286312	0.000596045	0.0345137	0.000975865	0.00685215	0.00154632
25	0.11618	0.00180708	0.0629753	0.000923077	0.0626201	0.000913307	25	0.0281879	0.00132749	0.00638327	0.00157927	0.0351123	0.000872728	25	0.0277874	0.000828993	0.0346696	0.00171097	0.00593212	0.00114378
25.25	0.108576	0.00164209	0.0588256	0.000997438	0.0588342	0.000889159	25.25	0.0272356	0.00126684	0.00559853	0.00135204	0.0345356	0.00125333	25.25	0.0269311	0.000838133	0.0342381	0.00153995	0.00518875	0.00111721
25.5	0.102267	0.00164498	0.0553704	0.000748836	0.0552332	0.000827655	25.5	0.0266984	0.00121062	0.00492625	0.00108246	0.0346272	0.00149609	25.5	0.0266826	0.000760638	0.0346671	0.00119582	0.00461316	0.000900057
25.75	0.0957885	0.00124557	0.0517208	0.000877174	0.0517137	0.000659027	25.75	0.0260609	0.00124896	0.00441105	0.00099608	0.0339256	0.00167757	25.75	0.0260721	0.000447396	0.0339353	0.000578661	0.00418038	0.000865377
26	0.0890845	0.00109146	0.0481102	0.000631681	0.0480924	0.000566894	26	0.0256889	0.00118806	0.003982	0.000910646	0.0340736	0.00112492	26	0.025495	0.000671809	0.0339915	0.00158202	0.00369616	0.000783782
26.25	0.082224	0.000657486	0.044299	0.000464947	0.0444163	0.000270702	26.25	0.0253335	0.000976339	0.00354209	0.000738383	0.0341437	0.00084628	26.25	0.0251276	0.000615051	0.0340531	0.00134804	0.00326365	0.000584079
26.5	0.0755727	0.000471294	0.0407932	0.000397911	0.0408739	0.000162848	26.5	0.0247445	0.000947544	0.00317017	0.00066168	0.0332062	0.00109064	26.5	0.0245983	0.000497811	0.0332779	0.000907651	0.003001	0.000588868
26.75	0.0697651	0.000352424	0.0375323	0.00036302	0.0377372	0.000103061	26.75	0.024377	0.000854472	0.00290435	0.000482672	0.0330658	0.00128882	26.75	0.0243323	0.000279096	0.0333918	0.000964774	0.00273828	0.000500796
27	0.0639479	0.000497893	0.0344727	0.000469494	0.034486	0.000209773	27	0.0241552	0.000814845	0.0026917	0.000511688	0.0332303	0.00097861	27	0.0240383	0.000541378	0.0332479	0.00152442	0.0025039	0.000459998
27.25	0.057529	0.000717697	0.0309011	0.000595824	0.0310521	0.000307573	27.25	0.0237804	0.000631746	0.00242839	0.000421931	0.0327357	0.000776385	27.25	0.0235918	0.000457864	0.0327607	0.000927807	0.00228106	0.000364722
27.5	0.0519308	0.00093107	0.0279269	0.000623515	0.0280581	0.000442225	27.5	0.0233883	0.000830617	0.00223965	0.00030088	0.0323428	0.00128553	27.5	0.0233759	0.000371128	0.0326864	0.0012047	0.00210679	0.000301469
27.75	0.0471067	0.00117726	0.0250981	0.000676405	0.0255163	0.000706865	27.75	0.0229275	0.000747009	0.00208866	0.000249594	0.0317403	0.00145992	27.75	0.0229907	0.000193058	0.0319842	0.0011086	0.00198354	0.000303291
28	0.0417417	0.00135192	0.0222404	0.000813205	0.0225222	0.000738724	28	0.0229303	0.000421647	0.00195936	0.000277323	0.0322235	0.000125371	28	0.022819	0.000516923	0.0320795	0.00164754	0.00182232	0.000212187
28.25	0.0372205	0.00155814	0.0198575	0.000864443	0.0199466	0.000682797	28.25	0.0224814	0.000827594	0.00181891	0.000177805	0.0312	0.00167353	28.25	0.0225744	0.000387074	0.0316855	0.00159166	0.00171414	0.000199111
28.5	0.0327614	0.00176492	0.0174384	0.000907041	0.0177114	0.000922803	28.5	0.0222735	0.000531115	0.00171671	0.000169318	0.031164	0.000780825	28.5	0.0222761	0.000347217	0.0312412	0.000945356	0.00163847	0.000151389
28.75	0.0292414	0.00175754	0.0155663	0.000974925	0.0157395	0.000978549	28.75	0.0221227	0.000482729	0.00162927	0.000123006	0.0306499	0.000474499	28.75	0.0220837	0.000273645	0.030935	0.000966114	0.00155389	0.000124143
29	0.0257581	0.0016493	0.0136288	0.000973647	0.0138276	0.00094765	29	0.0218397	0.00068626	0.00154355	0.000106529	0.0304425	0.00137826	29	0.0219611	0.000561259	0.0308342	0.00139152	0.00147873	0.00010255
29.25	0.0220628	0.00179566	0.0116886	0.000950973	0.0118386	0.00101114	29.25	0.0217416	0.000283921	0.0014637	9.46607e-05	0.030321	0.000298349	29.25	0.0216892	0.000462021	0.0305097	0.0010819	0.00141895	0.000100673
29.5	0.019223	0.00177244	0.0100899	0.0009537	0.0103052	0.00101437	29.5	0.0213442	0.000464487	0.00141516	8.53321e-05	0.0294544	0.00104491	29.5	0.0213428	0.00036902	0.0297462	0.00120026	0.00138727	8.19385e-05
29.75	0.0167553	0.00189201	0.00884974	0.000966663	0.00896801	0.00105293	29.75	0.0211313	0.000504915	0.00136751	6.24585e-05	0.029079	0.00129352	29.75	0.0212863	0.000322173	0.0295961	0.000957092	0.00133416	4.50629e-05
30	0.014427	0.00171791	0.00753438	0.0008857	0.00766992	0.00085542	30	0.0211762	0.000158805	0.00131782	4.89767e-05	0.0295437	0.000140978	30	0.0211525	0.000491209	0.0295858	0.00133183	0.00129032	5.60551e-05
30.25	0.0122479	0.00155544	0.00641618	0.000894551	0.00652885	0.000900742	30.25	0.0208035	0.000393089	0.00130878	3.97086e-05	0.0286385	0.000905868	30.25	0.0208714	0.000456518	0.0290746	0.001125	0.00124718	2.82127e-05
30.5	0.0106223	0.00153654	0.00549725	0.000825296	0.00562651	0.000902262	30.5	0.0205473	0.000477092	0.00126343	4.37548e-05	0.0280432	0.00119344	30.5	0.0205804	0.000403415	0.0285235	0.00124239	0.00124348	4.48374e-05
30.75	0.00917913	0.00144991	0.0047389	0.000736034	0.00488397	0.000813097	30.75	0.0203915	0.00035002	0.00122807	4.25936e-05	0.0277693	0.000730064	30.75	0.0204652	0.000317753	0.0280818	0.00115611	0.0012267	2.15926e-05
31	0.00778883	0.00139007	0.00396991	0.000736303	0.00409955	0.000746769	31	0.0203099	0.000357738	0.00121056	2.57706e-05	0.0276243	0.000524428	31	0.0203666	0.000437909	0.0279526	0.000968129	0.00119944	1.08723e-05
31.25	0.00651676	0.00115114	0.00331659	0.000638579	0.00341515	0.000650592	31.25	0.0201302	0.000283907	0.00117853	3.55361e-05	0.0273645	0.000425854	31.25	0.0202068	0.000466367	0.0276747	0.000939509	0.0011836	3.24827e-05
31.5	0.00555528	0.00113663	0.00280322	0.000602565	0.00288313	0.000672799	31.5	0.0198637	0.000175636	0.00118103	1.7811e-05	0.0266585	0.000312517	31.5	0.0199504	0.000306084	0.0269909	0.000703473	0.0011522	1.13506e-05
31.75	0.00475236	0.0010488	0.00237191	0.000505274	0.00242451	0.000557822	31.75	0.0195297	0.000662067	0.00115164	1.85391e-05	0.0258765	0.00174467	31.75	0.0197146	0.000707613	0.0263803	0.00205965	0.00117338	1.27271e-05
32	0.00394823	0.000843071	0.00195346	0.000446327	0.00201301	0.000437425	32	0.0196418	0.000111829	0.0011482	2.1822e-05	0.0263592	0.000280134	32	0.0197687	0.000492094	0.0265643	0.00100637	0.00113883	2.53795e-05
32.25	0.00331672	0.000743212	0.00163093	0.000364049	0.00167127	0.000413222	32.25	0.0194347	5.56318e-05	0.00112939	2.41391e-05	0.0258699	4.23807e-05	32.25	0.0193825	0.000287444	0.0260058	0.000756579	0.0011339	2.40502e-05
32.5	0.00282031	0.000644969	0.00136559	0.000341253	0.00140657	0.000376705	32.5	0.0190825	0.000410014	0.00113311	1.97832e-05	0.0249722	0.0010361	32.5	0.0192493	0.000522237	0.0254653	0.00146323	0.00112067	1.73729e-05
32.75	0.00239464	0.000558407	0.00115559	0.000298958	0.00117956	0.000329473	32.75	0.0189041	0.00026851	0.00112161	2.17869e-05	0.02456	0.000729441	32.75	0.0190566	0.000443356	0.0249883	0.00130328	0.00111542	2.02284e-05
33	0.00201564	0.000448319	0.000956087	0.000237646	0.000963959	0.000255447	33	0.0190161	0.000114832	0.00110843	3.78563e-05	0.0248994	0.000489205	33	0.0190182	0.000458276	0.0249143	0.000716256	0.00110264	1.82e-05
33.25	0.00169149	0.000386084	0.000796876	0.000212255	0.000806834	0.00022588	33.25	0.0186551	0.000381674	0.00109624	1.97494e-05	0.0237996	0.000829876	33.25	0.0187581	0.000599317	0.0243169	0.0014678	0.00111853	2.43952e-05
33.5	0.00146482	0.00035452	0.000652814	0.000184689	0.000675452	0.000177495	33.5	0.0184375	0.000223961	0.00110162	2.79714e-05	0.0235528	0.000520251	33.5	0.0185944	0.00048272	0.0238243	0.00126387	0.00109731	1.70706e-05
33.75	0.00124492	0.000295541	0.000555487	0.000144493	0.000561407	0.000160913	33.75	0.0183092	3.99327e-05	0.001094	1.47293e-05	0.0230714	7.78574e-05	33.75	0.0183917	0.000315629	0.0234521	0.000987119	0.00109159	2.06752e-05
34	0.00106685	0.00022653	0.000465977	0.000115554	0.00046838	0.000138377	34	0.0182118	0.00018785	0.00108624	1.64472e-05	0.022876	0.000278784	34	0.0182808	0.000491023	0.0231256	0.00105334	0.00109297	1.67174e-05
34.25	0.000921503	0.000209189	0.00038865	0.000100373	0.000390652	0.000111984	34.25	0.0179957	8.44192e-05	0.00108982	2.44096e-05	0.0222508	0.000140862	34.25	0.0180564	0.000387142	0.0225219	0.000949329	0.00108586	1.38099e-05
34.5	0.000818821	0.000147735	0.000335986	8.52358e-05	0.000335145	8.31882e-05	34.5	0.0178184	4.55515e-05	0.00108245	9.87826e-06	0.022048	0.000159503	34.5	0.0179068	0.000324378	0.0223384	0.000907687	0.0010825	1.82084e-05
34.75	0.000736249	0.000154263	0.00029506	6.88254e-05	0.00029768	7.47401e-05	34.75	0.0174051	0.000446569	0.00107806	1.51472e-05	0.0208694	0.00109027	34.75	0.0176251	0.000781854	0.021451	0.00210719	0.0010912	1.579e-05
35	0.00065532	0.000114252	0.000241519	5.62091e-05	0.000252763	5.83862e-05	35	0.0175698	0.000199654	0.00108329	4.96931e-06	0.0213157	0.000779739	35	0.0175998	0.000198566	0.0215211	0.000456165	0.00109119	2.16469e-05
35.25	0.000586179	8.6373e-05	0.000214332	4.23254e-05	0.00021545	4.70632e-05	35.25	0.017291	3.6415e-05	0.00107514	4.6601e-06	0.0207693	0.000247622	35.25	0.0173554	0.000349244	0.021012	0.000935233	0.00107703	2.12239e-05
35.5	0.000532551	7.89596e-05	0.000192245	3.75491e-05	0.000192562	4.58112e-05	35.5	0.0168448	0.000304819	0.00107581	1.33523e-05	0.0195125	0.000676425	35.5	0.0170836	0.000667793	0.0201462	0.00170844	0.00108636	2.80842e-05
35.75	0.000498449	5.35953e-05	0.000170054	2.92375e-05	0.000172512	3.18374e-05	35.75	0.0168085	0.000181994	0.00108858	1.18035e-05	0.0194927	0.000354959	35.75	0.0168931	0.000549543	0.0198975	0.00158933	0.00108048	6.04398e-06
36	0.000459667	4.10589e-05	0.00015254	2.78616e-05	0.000159005	2.22642e-05	36	0.0167886	0.000120979	0.00107216	1.13018e-05	0.0193508	0.000705512	36	0.016868	0.00029617	0.019658	0.000616172	0.00108437	2.00665e-05
36.25	0.000443328	4.56696e-05	0.000145921	1.97157e-05	0.000142997	1.89909e-05	36.25	0.0164996	3.54929e-05	0.00106697	1.90856e-05	0.0187017	0.000170713	36.25	0.0166376	0.000478266	0.0190764	0.00118454	0.00108543	2.48082e-05
36.5	0.000412016	2.49405e-05	0.000133267	1.32334e-05	0.00012934	1.75196e-05	36.5	0.0163578	0.000138807	0.00107799	2.27526e-05	0.0183443	0.000352607	36.5	0.0164109	0.000385199	0.0186627	0.00096811	0.00107926	5.73163e-06
36.75	0.000395164	3.49944e-05	0.000120355	1.46535e-05	0.000119681	1.39615e-05	36.75	0.0158342	0.000359222	0.00107731	1.20257e-05	0.016949	0.000704071	36.75	0.0161572	0.000794341	0.0177841	0.00210332	0.00109362	1.94271e-05
37	0.000379655	1.75892e-05	0.00010956	8.56264e-06	0.000110784	1.20873e-05	37	0.0161072	0.000270843	0.0010586	1.79476e-05	0.0177829	0.000879521	37	0.0161574	0.000271985	0.0179267	0.000569661	0.00108337	1.87774e-05
37.25	0.000372052	1.45051e-05	0.000108793	8.57853e-06	0.000104613	6.87605e-06	37.25	0.0159335	0.000348245	0.00106105	1.82397e-05	0.0172494	0.00102788	37.25	0.0159968	0.000148108	0.0174939	0.00036839	0.00109027	1.37567e-05
37.5	0.000347841	1.33579e-05	0.000103285	7.77187e-06	9.82676e-05	3.9872e-06	37.5	0.0154088	0.000183626	0.00105005	2.03621e-05	0.0159269	0.000312807	37.5	0.0156526	0.0007076	0.0165628	0.00182447	0.00108751	1.72582e-05
37.75	0.000341607	6.2248e-06	9.55883e-05	7.59274e-06	9.63167e-05	6.6322e-06	37.75	0.0153005	0.000177157	0.00106175	3.60879e-05	0.0157113	0.000291669	37.75	0.0154629	0.000642253	0.0161247	0.00161816	0.00106261	2.2078e-05
38	0.000341594	1.08548e-05	9.89956e-05	7.49084e-06	9.29713e-05	3.90124e-06	38	0.0153303	0.000386403	0.00104726	1.11713e-05	0.0158457	0.00102703	38	0.0154228	0.000155822	0.0161221	0.000400599	0.00106177	2.19128e-05
38.25	0.000344008	1.22459e-05	9.22819e-05	4.5551e-06	8.83817e-05	3.19207e-06	38.25	0.0148934	9.19256e-05	0.00104766	1.90537e-05	0.0148668	0.000449923	38.25	0.0151574	0.000522644	0.0153553	0.00111564	0.0010745	1.85438e-05
38.5	0.000335621	4.9754e-06	8.70114e-05	1.5704e-06	9.0271e-05	2.61414e-06	38.5	0.0148797	0.000276547	0.00105292	1.86627e-05	0.014682	0.0007599	38.5	0.0150064	0.000282677	0.0150402	0.000795399	0.00107163	1.97352e-05
38.75	0.000330467	1.31565e-06	8.76491e-05	4.8619e-06	8.86902e-05	3.70607e-06	38.75	0.0144453	0.000155311	0.00105518	3.99213e-05	0.0136918	0.000101697	38.75	0.0146753	0.00068447	0.0143005	0.00164599	0.00106494	6.0492e-06
39	0.000326363	9.89487e-06	8.5162e-05	2.48588e-06	8.63228e-05	4.26782e-06	39	0.0144656	0.000298731	0.00104977	7.86938e-06	0.0136859	0.000927298	39	0.0145912	0.000317347	0.0141519	0.000764366	0.00107054	1.96373e-05
39.25	0.000321858	2.05254e-06	8.70838e-05	1.87936e-06	8.54248e-05	3.51867e-06	39.25	0.0143296	0.000215779	0.001053	1.6511e-05	0.0133384	0.000598719	39.25	0.0144378	0.000370004	0.0137128	0.000968587	0.00106712	7.5264e-06
39.5	0.000317913	9.5902e-06	8.49642e-05	4.56608e-06	8.34924e-05	3.01054e-06	39.5	0.0139488	0.000194856	0.00103295	2.90211e-05	0.0124265	0.000578305	39.5	0.014221	0.000451394	0.0130495	0.00107721	0.00106951	1.24393e-05
39.75	0.000320428	3.21234e-06	8.1379e-05	5.09688e-06	8.3003e-05	2.11693e-06	39.75	0.0137418	0.000122728	0.001048	1.69395e-05	0.0118851	0.000182968	39.75	0.0140197	0.00057285	0.0125766	0.00134204	0.00105775	1.20748e-05
40	0.000318388	3.84568e-06	8.18929e-05	4.58085e-06	8.11934e-05	2.21969e-06	40	0.0138027	0.000392891	0.00103049	1.30636e-05	0.0121958	0.00107763	40	0.0139379	0.000205821	0.0124689	0.000587854	0.0010477	1.77937e-05
40.25	0.00032006	6.73813e-06	8.25169e-05	3.49206e-07	8.14192e-05	2.78408e-06	40.25	0.013506	0.000400114	0.00103427	2.70838e-05	0.0112826	0.00111507	40.25	0.0137221	0.000287031	0.0118887	0.00063842	0.00106203	7.61639e-06
40.5	0.000318977	6.08689e-06	8.42491e-05	7.34715e-06	8.07957e-05	1.18888e-06	40.5	0.0132127	0.000141279	0.00104686	1.16965e-05	0.0106851	0.000389438	40.5	0.0134711	0.000577064	0.0113095	0.00120048	0.00105752	9.07229e-06
40.75	0.000316071	1.3543e-06	8.03512e-05	5.61301e-06	8.07273e-05	4.8537e-06	40.75	0.0130903	0.00024967	0.00102873	3.16906e-05	0.0103473	0.000668857	40.75	0.0133041	0.00038112	0.0109758	0.000805221	0.00105797	5.48283e-06
41	0.000317561	3.82791e-06	8.34545e-05	2.15875e-06	8.05777e-05	2.36303e-06	41	0.0129781	0.000388957	0.001029	1.97795e-05	0.010076	0.00109558	41	0.0130994	0.000407554	0.0104948	0.000889538	0.00104661	1.21359e-05
41.25	0.000315994	7.87707e-06	8.29626e-05	4.06015e-06	8.05692e-05	9.92719e-07	41.25	0.0127899	0.000394991	0.00102574	2.32533e-05	0.009708	0.00102015	41.25	0.0129592	0.000293986	0.0101684	0.000594483	0.00105084	1.38927e-05
41.5	0.000321115	5.85385e-06	7.83705e-05	1.60167e-06	7.69645e-05	5.88473e-07	41.5	0.0125356	0.000161871	0.00103753	3.65965e-05	0.00908907	0.000595504	41.5	0.0127679	0.000434741	0.00967128	0.000889548	0.00104386	5.07392e-06
41.75	0.000315928	3.93764e-06	8.45952e-05	2.82379e-06	7.81756e-05	4.4083e-07	41.75	0.0122369	0.000237645	0.0010288	1.03165e-05	0.00843866	0.000659041	41.75	0.0124915	0.000456619	0.00906863	0.000883274	0.00104841	4.46965e-06
42	0.000321773	3.82352e-06	8.36268e-05	2.50042e-06	7.94506e-05	1.18387e-06	42	0.0123547	0.000523786	0.00102605	1.63648e-05	0.00870773	0.00131755	42	0.012475	0.00022702	0.00902718	0.000626743	0.00104	5.45339e-06
42.25	0.000317284	8.73884e-06	8.0583e-05	2.36929e-06	7.93518e-05	1.52386e-06	42.25	0.012132	0.000412771	0.00102114	1.71009e-05	0.00811882	0.00105765	42.25	0.0122333	0.000316861	0.00848467	0.000736491	0.00104706	1.09618e-05
42.5	0.000323567	2.79124e-06	8.28486e-05	2.58183e-06	7.66165e-05	2.54096e-06	42.5	0.0117715	0.000271985	0.00102062	1.45356e-05	0.00736059	0.000764023	42.5	0.0120075	0.000349802	0.00792709	0.000688961	0.00104141	9.67782e-06
42.75	0.000317386	1.59086e-06	8.30298e-05	3.91696e-06	8.16874e-05	8.17856e-07	42.75	0.0116374	0.000174486	0.00101289	3.05564e-05	0.0070903	0.000519303	42.75	0.0118348	0.000460929	0.00756216	0.000874892	0.00102802	1.19851e-05
43	0.000313993	4.50428e-06	8.16874e-05	3.15729e-06	7.79356e-05	2.36088e-06	43	0.0117396	0.000649387	0.00100993	2.15387e-05	0.0072721	0.00158591	43	0.0118375	0.000256054	0.00750003	0.000757452	0.00103671	7.12984e-06
43.25	0.000316127	4.26884e-06	8.06723e-05	1.97059e-06	7.96933e-05	1.34939e-06	43.25	0.0113788	0.000378674	0.00100506	2.00038e-05	0.0064971	0.000920642	43.25	0.0115541	0.000293576	0.00684735	0.000629517	0.00103316	1.08368e-05
43.5	0.000313267	3.5712e-06	8.14445e-05	2.46086e-06	8.00451e-05	3.84432e-06	43.5	0.0113083	0.000440487	0.0010119	3.04599e-05	0.00630585	0.00103086	43.5	0.0114067	0.000267593	0.00657551	0.000562166	0.00102592	8.42162e-06
43.75	0.00031121	5.07943e-06	8.17389e-05	2.89019e-06	7.66457e-05	1.13852e-06	43.75	0.0109838	0.00027267	0.00100813	1.13253e-05	0.00563455	0.000751243	43.75	0.0112013	0.000322004	0.00601821	0.000587625	0.00101239	9.93242e-06
44	0.000312041	3.04934e-06	8.1885e-05	3.22635e-06	7.88988e-05	3.22918e-06	44	0.0110158	0.000477578	0.00100537	2.0221e-05	0.00576596	0.00121445	44	0.0111153	0.000290767	0.00590394	0.000724262	0.00102223	7.60958e-06
44.25	0.000313096	6.75096e-06	8.08108e-05	3.00395e-06	7.83856e-05	3.60305e-06	44.25	0.0109117	0.000566165	0.0010077	1.96692e-05	0.0055258	0.00130969	44.25	0.0110003	0.000231132	0.00564792	0.000680323	0.00101846	1.8158e-05
44.5	0.000316917	2.0439e-06	7.95522e-05	3.20541e-06	7.98212e-05	2.61153e-06	44.5	0.0106408	0.000391122	0.000988712	2.68369e-05	0.00500388	0.000945156	44.5	0.0107792	0.000265167	0.00511867	0.000552876	0.00102008	1.40816e-05
44.75	0.000317486	7.60461e-06	8.00601e-05	2.11991e-06	7.85145e-05	9.84337e-07	44.75	0.010425	0.000355493	0.000988822	2.05085e-05	0.00458009	0.000853272	44.75	0.0106151	0.000206421	0.0047655	0.000391049	0.0010018	1.74067e-05
45	0.000317099	8.44771e-06	8.11018e-05	2.21578e-06	7.84281e-05	1.66022e-06	45	0.0105649	0.000532207	0.00099125	2.4372e-05	0.00475282	0.0012383	45	0.0105604	0.000268415	0.00470816	0.000714119	0.0010119	2.43654e-05
45.25	0.000314459	4.60112e-06	8.07989e-05	4.80526e-06	7.9907e-05	2.68309e-06	45.25	0.0103125	0.000477257	0.000991496	2.37884e-05	0.00424554	0.00105987	45.25	0.0103576	0.000226326	0.00426581	0.000533532	0.00100604	1.67188e-05
45.5	0.000313225	5.76358e-06	8.10492e-05	3.46607e-06	7.72851e-05	3.75305e-06	45.5	0.0102099	0.000472958	0.000986019	2.87273e-05	0.00405561	0.00105442	45.5	0.010228	0.000220678	0.0040102	0.000550566	0.000997365	5.76548e-06
45.75	0.000315772	4.0009e-06	8.26506e-05	3.80139e-06	7.74657e-05	3.54927e-06	45.75	0.0100333	0.000342399	0.00097352	1.49549e-05	0.00374439	0.000800842	45.75	0.0100767	0.000183936	0.00371495	0.00038986	0.000991639	1.30885e-05
46	0.00031564	4.83301e-06	7.95175e-05	2.46601e-06	7.85268e-05	1.09707e-06	46	0.010021	0.000553394	0.000971288	2.06592e-05	0.00368972	0.00122136	46	0.00999838	0.000265126	0.0035709	0.000659202	0.00100495	8.09089e-06
46.25	0.000316046	1.81976e-06	7.9054e-05	1.6852e-06	7.89566e-05	2.76225e-06	46.25	0.00993855	0.000465721	0.000973928	2.98495e-05	0.00347149	0.00104767	46.25	0.00988711	0.000221251	0.00330814	0.000571304	0.000995896	4.87082e-06
46.5	0.00031944	8.2261e-06	8.20508e-05	1.44881e-06	8.20767e-05	2.13986e-06	46.5	0.00978184	0.000448319	0.000976234	2.80432e-05	0.00321617	0.000908645	46.5	0.0097465	0.00019452	0.00309239	0.000463317	0.000982749	1.07748e-05
46.75	0.000313813	3.72151e-06	8.02765e-05	3.09766e-06	8.123e-05	1.56991e-06	46.75	0.00963016	0.000377782	0.000964039	1.83944e-05	0.00296147	0.000801201	46.75	0.00962308	0.00015367	0.00280174	0.000396211	0.000984295	4.95788e-06
47	0.000317583	1.76559e-06	8.19263e-05	3.05805e-06	7.97155e-05	2.28593e-06	47	0.0096917	0.000512885	0.000970501	1.95249e-05	0.00300927	0.00104461	47	0.00958971	0.000229495	0.00275437	0.000560315	0.000979712	1.10368e-05
47.25	0.000318465	4.60084e-06	7.79896e-05	1.99366e-06	8.0496e-05	1.00272e-06	47.25	0.00955955	0.000490107	0.000955926	2.97877e-05	0.00279945	0.000944696	47.25	0.00946597	0.000243801	0.00254529	0.000500649	0.000987426	5.60933e-06
47.5	0.000315143	4.5802e-06	8.02377e-05	7.50785e-07	7.95436e-05	2.88614e-06	47.5	0.00942119	0.000414524	0.000961973	2.44636e-05	0.00255939	0.000830834	47.5	0.00933931	0.000238279	0.00232629	0.000449249	0.000975832	1.3033e-05
47.75	0.000313936	5.16234e-06	8.18488e-05	2.91105e-06	7.87639e-05	2.25925e-06	47.75	0.00937452	0.000404819	0.000957407	2.1807e-05	0.00243787	0.000762181	47.75	0.00926155	0.000179683	0.00219536	0.000370671	0.000977533	1.20187e-05
48	0.000315026	7.59073e-06	8.0283e-05	1.33618e-06	7.80044e-05	2.65914e-06	48	0.00937756	0.000506241	0.000953994	1.56915e-05	0.00244194	0.000972855	48	0.00922635	0.000272303	0.00210357	0.000529153	0.000968993	3.26304e-06
48.25	0.000311886	3.28825e-06	8.00211e-05	2.75691e-06	8.05662e-05	5.06443e-06	48.25	0.0092519	0.000480416	0.000954322	2.74869e-05	0.00225068	0.000819327	48.25	0.00914331	0.000228367	0.00195622	0.000445193	0.000966947	3.00776e-06
48.5	0.00031281	5.80776e-06	8.03802e-05	1.38052e-06	8.14749e-05	3.5705e-06	48.5	0.00920208	0.000436854	0.000950261	2.39087e-05	0.0021677	0.000762998	48.5	0.0090528	0.000197694	0.001846	0.000380544	0.000963025	1.3679e-05
48.75	0.000318628	4.7864e-06	7.96571e-05	4.45048e-06	8.05716e-05	6.49844e-07	48.75	0.00907361	0.00034527	0.000949272	1.61863e-05	0.00195822	0.00062574	48.75	0.00896929	0.000169355	0.00170366	0.000353694	0.00096503	1.06662e-05
49	0.000313938	2.41787e-06	8.06337e-05	2.28499e-06	8.02599e-05	1.8294e-06	49	0.00911844	0.000531717	0.000952092	3.96013e-05	0.00206661	0.000867785	49	0.00898547	0.000283595	0.00169592	0.000452379	0.000954854	1.51991e-05
49.25	0.000312334	4.05848e-06	7.91536e-05	4.91113e-06	7.56271e-05	4.35927e-06	49.25	0.0090611	0.000467169	0.000943361	4.23233e-05	0.00194608	0.000799992	49.25	0.00891019	0.000267853	0.00160963	0.000416509	0.000953064	7.82683e-06
49.5	0.000316209	6.7324e-06	8.15404e-05	1.18198e-06	8.15831e-05	3.46475e-06	49.5	0.00896421	0.000368257	0.000944357	2.79929e-05	0.00183182	0.000716477	49.5	0.00885019	0.00022681	0.00151125	0.000368646	0.000948885	9.75197e-06
49.75	0.000316756	2.3279e-06	7.86882e-05	2.44377e-06	8.07157e-05	1.78031e-06	49.75	0.0088802	0.000253602	0.000930281	2.15693e-05	0.00168737	0.000533631	49.75	0.00877761	0.000181893	0.00140057	0.000264485	0.000951581	1.1178e-05
50	0.000312022	5.30596e-06	7.98362e-05	3.40725e-06	8.00632e-05	1.4306e-06	50	0.0089253	0.000391969	0.000935136	2.87053e-05	0.00172578	0.000690055	50	0.00878545	0.000224378	0.00139881	0.000350133	0.000946173	8.96002e-06
50.25	0.00031161	3.72509e-06	8.20225e-05	5.96406e-06	7.71836e-05	6.86978e-07	50.25	0.00884377	0.000329483	0.000930348	1.90873e-05	0.00159236	0.000577975	50.25	0.00871761	0.000182663	0.00131996	0.000295951	0.000942227	1.55636e-05
50.5	0.000313118	7.01913e-06	8.21083e-05	3.50411e-06	7.96505e-05	1.0845e-06	50.5	0.00878088	0.00029573	0.00092654	2.49599e-05	0.00151591	0.000490597	50.5	0.00867715	0.000144336	0.00126886	0.00025333	0.000932912	8.86389e-06
50.75	0.000315356	7.1087e-06	7.95977e-05	3.37069e-06	7.85154e-05	2.2325e-06	50.75	0.00870723	0.000249563	0.000917738	1.82921e-05	0.0014237	0.000403936	50.75	0.00860857	0.00012601	0.00120102	0.00021157	0.00092929	1.06078e-05
51	0.000317307	3.38668e-06	8.23329e-05	3.90322e-06	8.06351e-05	1.48522e-06	51	0.00863513	0.000200352	0.000915909	8.83057e-06	0.00132801	0.000313813	51	0.0085857	0.000100316	0.0011528	0.00016747	0.000931948	4.52974e-06
51.25	0.000315243	1.71708e-06	8.11171e-05	4.55155e-06	7.9931e-05	4.25063e-06	51.25	0.00861935	0.000176982	0.00090505	1.38406e-05	0.00129311	0.000284549	51.25	0.00855783	9.21785e-05	0.001116	0.000153937	0.00092416	1.8827e-05
51.5	0.00031477	3.20383e-06	8.11187e-05	2.90406e-06	7.86925e-05	1.99778e-06	51.5	0.0085855	0.000150293	0.000910069	1.43507e-05	0.00124288	0.000237668	51.5	0.00851149	6.98941e-05	0.00107397	0.000121737	0.00091796	4.14756e-06
51.75	0.000314148	6.99414e-06	8.00388e-05	4.40553e-06	7.94215e-05	4.74148e-06	51.75	0.00854293	0.000125487	0.000908943	1.26736e-05	0.00118719	0.000198425	51.75	0.00849008	5.19137e-05	0.001051	9.69108e-05	0.000922239	4.29768e-06
52	0.000316492	4.4576e-06	8.10366e-05	4.79164e-06	7.67541e-05	4.94826e-06	52	0.00851938	0.000110828	0.00090452	1.19787e-05	0.00113335	0.000165351	52	0.00846836	5.82627e-05	0.00101555	7.72729e-05	0.00091865	4.16549e-06
52.25	0.000315027	8.6739e-07	8.37446e-05	2.93813e-06	7.80831e-05	4.23309e-06	52.25	0.0084797	9.89084e-05	0.000900243	5.95883e-06	0.00109113	0.000133341	52.25	0.00847206	2.37472e-05	0.000991733	4.59513e-05	0.000919379	6.33841e-06
52.5	0.000320276	5.76222e-06	8.22529e-05	5.93266e-06	7.96087e-05	4.81775e-06	52.5	0.00846846	8.49773e-05	0.000904121	1.82932e-05	0.00107115	9.77111e-05	52.5	0.0084453	3.79003e-05	0.00098923	4.55822e-05	0.000913895	1.17734e-05
52.75	0.00031758	1.16704e-06	8.10341e-05	6.6757e-06	7.96651e-05	2.12563e-06	52.75	0.00847467	0.000114439	0.000902519	3.84718e-06	0.00103702	0.000106778	52.75	0.00842759	5.11781e-05	0.000966645	4.73635e-05	0.000912102	1.24955e-05
53	0.00031774	3.92395e-06	8.3399e-05	5.51324e-06	8.08028e-05	5.7796e-06	53	0.00843445	4.21166e-05	0.00089589	1.35229e-05	0.00100703	8.49422e-05	53	0.00841873	2.65066e-05	0.000954228	2.58191e-05	0.000911338	1.07091e-05
53.25	0.000312212	5.028e-06	8.15838e-05	2.31029e-06	7.9241e-05	5.83264e-06	53.25	0.0084162	5.38966e-05	0.000894794	1.01719e-05	0.000992209	6.03194e-05	53.25	0.008427	2.38489e-05	0.000937404	2.30231e-05	0.00091726	1.26864e-05
53.5	0.000314912	7.60164e-06	8.45456e-05	4.85853e-06	7.92887e-05	5.0749e-06	53.5	0.00844441	8.67336e-05	0.000892456	1.54067e-05	0.000984766	7.59599e-05	53.5	0.00838615	2.64088e-05	0.00093386	2.32952e-05	0.000913363	4.27827e-06
53.75	0.000313794	1.73853e-06	8.29827e-05	4.19487e-06	7.70163e-05	4.16363e-06	53.75	0.00839855	7.65985e-05	0.000884095	1.18605e-05	0.000962299	5.67992e-05	53.75	0.008386	7.89296e-06	0.00091212	2.66518e-05	0.000905892	1.25261e-05
54	0.00031666	5.31875e-06	8.0714e-05	2.95035e-06	7.79943e-05	4.71748e-06	54	0.0084175	6.20605e-05	0.000891093	2.45874e-06	0.000963672	5.7523e-05	54	0.00839394	2.02857e-05	0.000917911	2.95305e-05	0.000908286	5.48516e-06
54.25	0.000319671	2.17793e-06	8.09288e-05	1.45764e-06	7.85432e-05	4.64007e-06	54.25	0.00837465	7.67712e-05	0.000896079	1.29845e-05	0.000940178	4.87643e-05	54.25	0.00837715	2.09718e-05	0.000918276	2.08251e-05	0.000900986	1.04342e-06
54.5	0.00031703	4.69112e-06	8.09187e-05	3.68699e-06	8.12746e-05	2.11702e-06	54.5	0.00837997	3.69398e-05	0.000891838	1.8319e-05	0.000930257	4.52567e-05	54.5	0.00835034	2.95279e-05	0.000907903	1.61424e-05	0.000903371	1.47431e-05
54.75	0.000314756	2.89801e-06	7.98684e-05	1.92443e-06	7.84128e-05	4.80953e-06	54.75	0.0083523	4.92705e-05	0.000887259	1.15281e-05	0.000940495	5.23343e-05	54.75	0.00836426	8.32415e-06	0.00091602	2.12673e-05	0.000910898	5.87064e-06
55	0.000317772	9.55157e-06	8.06443e-05	3.53177e-06	7.94875e-05	4.68277e-06	55	0.00836263	4.57488e-05	0.000895141	2.46516e-05	0.000922304	3.30637e-05	55	0.00837351	3.04142e-05	0.000893428	1.06804e-05	0.000907777	7.87911e-06
55.25	0.000316439	8.08268e-06	8.19841e-05	6.25257e-06	7.69017e-05	4.65295e-06	55.25	0.00833845	2.29752e-05	0.000888946	1.5331e-05	0.000922796	3.76149e-05	55.25	0.00839423	4.51178e-06	0.000900123	2.22263e-05	0.000906932	3.2511e-06
55.5	0.000317256	5.65233e-06	8.1532e-05	4.20106e-06	7.95524e-05	7.22454e-06	55.5	0.00835332	4.861e-05	0.000893406	1.16679e-05	0.000923198	2.67564e-05	55.5	0.00836226	1.00902e-05	0.00089761	1.09226e-05	0.000896754	1.46963e-05
55.75	0.000312666	3.23436e-06	8.45794e-05	1.15983e-06	7.83982e-05	5.57666e-06	55.75	0.00834377	3.04263e-05	0.000889089	2.04142e-05	0.000917728	3.39313e-05	55.75	0.00835732	2.86565e-05	0.000901013	4.62132e-06	0.000910877	7.78078e-06
56	0.000316666	5.21417e-06	8.23869e-05	4.40019e-06	7.71008e-05	4.6053e-06	56	0.00832584	2.26936e-05	0.000889754	2.49325e-05	0.000917685	2.5671e-05	56	0.00834674	4.44293e-05	0.000903446	2.01117e-05	0.000906708	9.89841e-06
56.25	0.000312994	3.34189e-06	8.18584e-05	5.00586e-06	7.78504e-05	1.35447e-06	56.25	0.00835999	1.77518e-05	0.00088794	1.64797e-05	0.00091812	1.00333e-05	56.25	0.00834223	3.48515e-05	0.000896859	7.35048e-06	0.000904238	1.31834e-05
56.5	0.000313194	3.21237e-06	8.26572e-05	8.65978e-06	7.98149e-05	2.56647e-06	56.5	0.00833716	4.58122e-05	0.000884562	1.2357e-05	0.00091428	8.12055e-06	56.5	0.00834579	1.5144e-05	0.000895195	1.42535e-05	0.000906463	1.14144e-05
56.75	0.000317705	3.97475e-06	8.12198e-05	4.10867e-06	8.11421e-05	2.30531e-06	56.75	0.00832907	2.26875e-05	0.000884249	2.17355e-05	0.000916338	1.53775e-05	56.75	0.00836413	1.64317e-05	0.000893624	1.63315e-05	0.000911599	7.30949e-06
57	0.000315293	6.63567e-06	8.4792e-05	6.02961e-06	8.21018e-05	3.15312e-06	57	0.00835811	3.94583e-05	0.000879762	1.54695e-05	0.000915252	1.3197e-05	57	0.0083449	3.45767e-05	0.000893937	1.08523e-05	0.00090969	1.80866e-05
57.25	0.00032255	7.92943e-06	8.438e-05	7.43703e-06	8.08974e-05	4.15271e-06	57.25	0.00833589	2.14596e-05	0.000882471	1.63881e-05	0.000904116	5.66907e-06	57.25	0.00834385	2.25049e-05	0.000887985	1.08463e-05	0.0009046	8.19346e-06
57.5	0.000319766	7.0836e-06	8.62381e-05	3.8849e-06	7.93538e-05	1.71955e-06	57.5	0.0083488	1.87613e-05	0.000885782	2.02107e-05	0.00090618	1.54177e-05	57.5	0.00834617	2.05812e-05	0.000887991	3.27851e-06	0.00090227	1.48616e-05
57.75	0.000319465	3.96932e-06	8.17292e-05	4.97529e-06	8.07677e-05	1.68882e-06	57.75	0.00834275	4.18749e-05	0.000883247	3.34763e-05	0.000895235	1.89241e-05	57.75	0.00835997	2.47676e-05	0.00089205	6.16142e-06	0.000909778	1.78711e-05
58	0.000319555	1.82691e-06	8.20632e-05	4.53258e-06	7.97045e-05	2.67021e-06	58	0.00833868	1.0968e-05	0.000883973	2.00723e-05	0.000905422	1.52951e-05	58	0.00832421	1.87697e-05	0.000889771	1.92936e-05	0.000908395	8.13714e-06
58.25	0.000318923	8.57453e-06	8.27747e-05	7.48709e-06	8.29039e-05	3.30215e-06	58.25	0.00833356	1.68258e-05	0.000889505	9.98969e-06	0.000903516	1.6985e-05	58.25	0.00835781	4.04873e-05	0.00089333	1.01629e-05	0.000891805	7.80567e-06
58.5	0.000317793	5.69875e-06	8.14561e-05	4.44224e-06	8.137e-05	1.14583e-06	58.5	0.00831314	1.15332e-05	0.000890481	2.6441e-05	0.000900405	5.69288e-06	58.5	0.00832094	1.65665e-05	0.000888473	1.67848e-05	0.000912767	2.11463e-05
58.75	0.000314828	1.85289e-06	8.23097e-05	6.18807e-06	8.15877e-05	3.89632e-06	58.75	0.00834404	2.04923e-05	0.000893711	2.40186e-05	0.000899689	6.32426e-06	58.75	0.00834482	3.25542e-05	0.000890534	1.5637e-05	0.000898649	6.04575e-06
59	0.000315304	8.10728e-06	7.94152e-05	5.30517e-06	8.04629e-05	3.39976e-06	59	0.00832867	1.04969e-05	0.000893945	2.41202e-05	0.000897429	1.26184e-05	59	0.00835662	1.70796e-05	0.000888811	1.39448e-05	0.00090801	1.35229e-05
59.25	0.000314876	6.75326e-06	8.05213e-05	2.79054e-06	8.35598e-05	1.52452e-06	59.25	0.00832941	4.92886e-05	0.00090042	1.74455e-05	0.000899735	1.57901e-05	59.25	0.00834528	1.20927e-05	0.000883529	1.32164e-05	0.00090891	2.1093e-05
59.5	0.000323458	1.57879e-06	8.06189e-05	3.41032e-06	8.14917e-05	1.39573e-06	59.5	0.00832527	3.62409e-05	0.000898045	7.65298e-06	0.000899872	1.50583e-05	59.5	0.00832088	2.28957e-05	0.000886781	8.86003e-06	0.000900363	1.37311e-05
59.75	0.00031908	3.23787e-06	7.98468e-05	8.70257e-07	8.10747e-05	3.4096e-06	59.75	0.00832903	1.82635e-05	0.000880293	2.82761e-05	0.000895948	1.38387e-05	59.75	0.00829796	2.06777e-05	0.000898711	6.67146e-06	0.000896017	9.00528e-06
60	0.000319764	7.86858e-07	8.14744e-05	4.66338e-06	8.01872e-05	2.98012e-06	60	0.00833129	3.0451e-05	0.000892735	2.18641e-05	0.000897834	4.87804e-06	60	0.00831761	8.64944e-06	0.000888344	7.00685e-06	0.000905507	9.21622e-06
60.25	0.000321852	6.17594e-06	8.24993e-05	4.56525e-06	8.0978e-05	2.79213e-06	60.25	0.00833909	1.41744e-05	0.000893294	2.22689e-05	0.000902358	1.73785e-05	60.25	0.00836913	4.63352e-05	0.000884546	8.90678e-06	0.000896622	8.13989e-06
60.5	0.000312219	2.46081e-06	8.29795e-05	4.24254e-06	7.77348e-05	4.29183e-07	60.5	0.00833622	2.00993e-05	0.000896572	1.35918e-05	0.0009001	1.3683e-05	60.5	0.00831571	3.01611e-05	0.000878153	9.84298e-06	0.000897352	1.86977e-05
60.75	0.000320787	9.06628e-06	8.20505e-05	3.74078e-06	8.0254e-05	6.29201e-06	60.75	0.00831581	3.51792e-05	0.000889098	2.48888e-05	0.000909513	1.61539e-05	60.75	0.0083372	4.12526e-05	0.000880965	8.63107e-06	0.000894651	5.44443e-06
61	0.000320152	2.77176e-06	7.97592e-05	2.16618e-06	7.69704e-05	1.12707e-06	61	0.00834249	8.62694e-06	0.000898391	1.87106e-05	0.000905208	1.78986e-05	61	0.008297	1.18343e-05	0.000892535	1.70048e-05	0.000900498	6.84693e-06
61.25	0.000317224	8.02783e-06	8.15337e-05	5.20951e-06	7.81996e-05	4.55467e-06	61.25	0.00833153	3.60056e-05	0.000885505	1.94186e-05	0.000897689	1.01175e-05	61.25	0.00832838	1.51089e-05	0.000893294	1.94028e-05	0.000895871	9.25628e-06
61.5	0.000314412	5.31079e-06	7.82583e-05	3.89776e-06	7.99254e-05	1.96404e-06	61.5	0.00832763	5.41014e-05	0.000890913	6.31355e-06	0.000899217	2.02527e-05	61.5	0.00830375	3.74799e-05	0.000882161	1.46247e-05	0.00090114	2.02239e-05
61.75	0.000315903	4.23962e-06	8.06221e-05	8.49657e-06	7.76321e-05	3.64946e-06	61.75	0.00835789	2.24941e-05	0.000890545	1.8402e-05	0.000905957	2.06988e-05	61.75	0.00830215	3.52592e-05	0.000881219	1.31952e-05	0.000891186	6.10101e-06
62	0.000315585	7.23549e-06	8.0003e-05	1.0913e-06	7.858e-05	3.66963e-06	62	0.00834998	4.39467e-05	0.000890121	1.95939e-05	0.000901346	1.05783e-05	62	0.0083274	5.8018e-06	0.000889931	1.22623e-05	0.000895813	1.30588e-05
62.25	0.000311054	8.22456e-07	8.10031e-05	2.91763e-06	7.97782e-05	5.14699e-06	62.25	0.00834387	2.77412e-05	0.000892098	7.21337e-06	0.000906667	2.30359e-05	62.25	0.00832781	4.14456e-05	0.000878785	7.26245e-06	0.000906861	1.46561e-05
62.5	0.000318956	3.71059e-06	7.97847e-05	4.27979e-06	7.74832e-05	2.29625e-06	62.5	0.00835638	3.61442e-05	0.000896555	2.15248e-05	0.000904336	1.07074e-05	62.5	0.00834068	9.62714e-06	0.000879787	1.8577e-05	0.000906309	2.12473e-05
62.75	0.000310785	1.68507e-06	8.12873e-05	2.22426e-06	8.05821e-05	2.34722e-06	62.75	0.00832408	5.15406e-05	0.000889707	2.24576e-05	0.000898801	1.45145e-05	62.75	0.00832999	2.90717e-05	0.000886997	4.48232e-06	0.000903069	1.01331e-05
63	0.000319611	8.65016e-06	7.9088e-05	6.00171e-06	8.0196e-05	4.9928e-06	63	0.00835276	4.2434e-05	0.000882546	2.65939e-05	0.000903891	1.70896e-05	63	0.00830867	3.91889e-05	0.000877593	7.63345e-06	0.000893659	4.49735e-06
63.25	0.000317339	8.19682e-06	8.05976e-05	6.09999e-06	7.89138e-05	6.66275e-06	63.25	0.00833302	5.61064e-05	0.000884329	2.25103e-05	0.000886873	1.25274e-05	63.25	0.00830245	2.07237e-05	0.000891176	1.79562e-05	0.000903112	1.19085e-05
63.5	0.000315324	6.44639e-06	8.05153e-05	1.45648e-06	7.74798e-05	7.87894e-07	63.5	0.00834472	2.30223e-05	0.000886187	2.74871e-05	0.000901401	5.31951e-06	63.5	0.00830851	7.17769e-06	0.000883928	1.99129e-05	0.000886631	2.42377e-06
63.75	0.000312291	2.29182e-06	8.05934e-05	6.15957e-06	7.95283e-05	2.90002e-06	63.75	0.00832782	2.73233e-05	0.000886066	2.19932e-05	0.000904528	4.37773e-06	63.75	0.008346	3.9687e-05	0.000883048	1.61723e-05	0.000898705	1.64694e-05
64	0.00031381	3.41056e-06	7.87536e-05	5.33431e-06	8.05207e-05	2.36807e-06	64	0.00831543	1.015e-05	0.000884924	1.41101e-05	0.000898578	2.39365e-05	64	0.00834897	8.83614e-06	0.000890546	1.3313e-05	0.0009091	2.36246e-05
64.25	0.000312681	5.60415e-06	7.9915e-05	8.54316e-06	8.03277e-05	5.51449e-06	64.25	0.00834301	2.51369e-05	0.000880716	2.7611e-05	0.000907467	1.0639e-06	64.25	0.00831731	1.8598e-05	0.000892572	8.68363e-06	0.00089456	7.49775e-06
64.5	0.000311765	5.27212e-06	7.86644e-05	3.06068e-06	7.71219e-05	2.94102e-06	64.5	0.00834945	1.39859e-05	0.000891877	2.04813e-05	0.000902211	8.14973e-06	64.5	0.00831945	7.04431e-06	0.00088266	1.50389e-06	0.000895386	1.02971e-05
64.75	0.000313606	6.93472e-06	8.18494e-05	5.34792e-06	8.18945e-05	1.99335e-06	64.75	0.00832867	3.97021e-05	0.000890834	2.65076e-05	0.000903048	2.13932e-06	64.75	0.00833012	5.15233e-05	0.000884298	3.16149e-05	0.000881053	5.03926e-06
65	0.000307152	6.32681e-06	7.7337e-05	3.65617e-06	8.00166e-05	5.97132e-06	65	0.00834357	3.43996e-06	0.000884053	2.52204e-05	0.000904969	7.06961e-06	65	0.00834484	1.25097e-05	0.000889933	7.9832e-06	0.000889673	1.55321e-05
65.25	0.000311469	5.11684e-06	8.08808e-05	5.53384e-06	7.95976e-05	1.94269e-06	65.25	0.00832096	6.32289e-05	0.000885528	1.97725e-05	0.000897272	6.24977e-06	65.25	0.00834336	1.02995e-05	0.00088965	1.62604e-05	0.000906915	9.64531e-06
65.5	0.000310833	4.39076e-06	7.99109e-05	3.54453e-06	8.16525e-05	2.15327e-06	65.5	0.0083324	3.77208e-05	0.000892235	2.08674e-05	0.000905042	1.91511e-05	65.5	0.00834351	9.55559e-06	0.000890289	3.12153e-05	0.000905656	1.23173e-05
65.75	0.000312364	3.44748e-06	8.22415e-05	6.30296e-06	7.88484e-05	7.84625e-06	65.75	0.00833814	1.56929e-05	0.00089585	2.06112e-05	0.000903565	8.64589e-06	65.75	0.00832044	4.68779e-05	0.000896173	1.92494e-06	0.000889953	1.56451e-05
66	0.000316913	4.42895e-06	8.28085e-05	2.66313e-06	7.98212e-05	3.78616e-06	66	0.00832776	2.16726e-05	0.00089275	3.01645e-05	0.00090505	1.62403e-05	66	0.00831489	4.54348e-05	0.000882602	2.18792e-05	0.000890949	2.45267e-06
66.25	0.000311204	1.3374e-05	8.17052e-05	6.00554e-06	7.90279e-05	1.67176e-06	66.25	0.00831663	4.45601e-06	0.000894543	1.25841e-05	0.000900591	1.31939e-05	66.25	0.00830517	2.33038e-05	0.00089489	1.91207e-05	0.000891271	2.97974e-06
66.5	0.000313566	5.61892e-06	8.24154e-05	4.10748e-06	7.98789e-05	2.41764e-06	66.5	0.00831962	4.00402e-05	0.000891535	2.08027e-05	0.000913211	4.41095e-06	66.5	0.00833175	8.37311e-06	0.00087341	1.23056e-05	0.000900943	1.29565e-05
66.75	0.000316696	5.74941e-06	8.20798e-05	5.77784e-06	8.3457e-05	4.23599e-06	66.75	0.00834619	7.65091e-06	0.00090431	3.17081e-05	0.000913013	1.25276e-05	66.75	0.00831132	4.27902e-05	0.000884368	2.19874e-05	0.000902878	6.64623e-06
67	0.000311668	1.28154e-05	8.05874e-05	7.78272e-06	7.75226e-05	1.69063e-06	67	0.00836613	1.1868e-05	0.000892186	1.84378e-05	0.000899622	6.56924e-06	67	0.00832097	4.32008e-05	0.00088583	3.07543e-06	0.000903138	2.28852e-05
67.25	0.000312984	6.74214e-06	8.21102e-05	3.05167e-06	7.76306e-05	6.23122e-06	67.25	0.0083594	4.68651e-05	0.000892481	1.06548e-05	0.00091424	1.49122e-05	67.25	0.00833025	3.83715e-05	0.000887706	7.76419e-06	0.000904591	1.44413e-05
67.5	0.000308419	6.51665e-06	7.9367e-05	6.75311e-06	7.90944e-05	6.6171e-06	67.5	0.00836618	5.99053e-05	0.000894731	3.8641e-06	0.000905961	1.14507e-05	67.5	0.00831216	3.48189e-05	0.000870038	2.07319e-05	0.000919425	1.58518e-05
67.75	0.000323027	2.22502e-06	8.52835e-05	3.39232e-06	8.0636e-05	4.20896e-06	67.75	0.00835096	3.5187e-05	0.000901663	2.68503e-05	0.000931539	1.6825e-06	67.75	0.00835518	1.93269e-05	0.000880538	2.0075e-05	0.000898404	1.09157e-05
68	0.000313974	3.57754e-06	8.05574e-05	9.07618e-06	8.26607e-05	9.46496e-07	68	0.0083329	1.43751e-05	0.00090301	2.10371e-05	0.000918207	1.94373e-05	68	0.00830435	3.62961e-05	0.000886972	2.01501e-05	0.000901117	5.37366e-06
68.25	0.000309745	9.01401e-06	8.00926e-05	4.56769e-06	8.24348e-05	3.26976e-06	68.25	0.00837801	5.47985e-05	0.000883189	2.48087e-05	0.000919465	8.03305e-06	68.25	0.00835488	4.12473e-05	0.000882789	2.57142e-05	0.000907354	1.38907e-05
68.5	0.00032144	7.62159e-06	8.11365e-05	5.86228e-06	8.11999e-05	2.49397e-06	68.5	0.00832137	5.96949e-05	0.000878239	1.12604e-05	0.000916145	1.12733e-05	68.5	0.00831263	3.64145e-05	0.000877859	1.66155e-05	0.000913863	1.93503e-05
68.75	0.000326226	1.16958e-05	7.654e-05	6.72036e-06	7.90009e-05	7.44151e-06	68.75	0.00834778	4.66357e-05	0.000886867	2.43099e-05	0.000925737	1.69974e-05	68.75	0.00832892	3.5177e-05	0.000896774	2.04105e-05	0.000908069	2.06493e-05
69	0.000313569	9.11371e-06	8.24071e-05	2.43556e-06	7.9549e-05	5.23801e-06	69	0.00834094	5.78678e-05	0.000893752	7.06289e-06	0.000907771	1.07256e-05	69	0.00834251	5.20294e-05	0.000882865	3.50303e-05	0.00093431	1.94371e-05
69.25	0.000317542	8.95064e-06	8.12617e-05	3.6179e-06	8.16923e-05	2.45753e-06	69.25	0.00830991	2.52906e-05	0.000880161	2.2976e-05	0.000907843	1.05197e-05	69.25	0.00834215	3.25967e-05	0.000882437	3.2257e-05	0.000918116	2.66519e-05
69.5	0.00031589	8.92331e-06	7.75578e-05	6.91837e-06	7.99721e-05	6.21634e-06	69.5	0.0083678	5.00669e-05	0.000896517	7.26051e-06	0.00091734	2.74203e-05	69.5	0.00837262	6.1817e-05	0.000886332	7.40004e-06	0.000901723	7.92829e-06
69.75	0.000316366	1.01473e-05	7.59563e-05	2.66662e-06	7.99789e-05	3.90967e-06	69.75	0.00830338	3.19887e-05	0.000882292	2.52261e-05	0.000918654	1.6709e-05	69.75	0.00829036	7.17924e-05	0.000886236	1.14204e-05	0.0009084	2.59178e-05
70	0.000316823	1.09277e-05	7.81629e-05	4.23926e-06	7.88467e-05	3.4593e-06	70	0.00832131	1.26171e-05	0.00089118	1.08381e-05	0.000912516	5.74425e-06	70	0.00833765	3.38512e-05	0.000897061	2.8947e-05	0.000902737	2.41701e-05
70.25	0.000312385	1.68257e-05	8.07148e-05	3.87404e-06	8.00498e-05	7.96836e-06	70.25	0.00831387	4.079e-05	0.00087689	1.13195e-05	0.000921113	7.21189e-06	70.25	0.0083108	1.74117e-05	0.000883873	3.57265e-05	0.000908229	1.67081e-05
70.5	0.000309596	1.21566e-05	7.90101e-05	4.80617e-06	7.67149e-05	3.31135e-06	70.5	0.00836051	4.77853e-05	0.000885796	3.03784e-05	0.000904158	3.02554e-05	70.5	0.00833676	7.86813e-05	0.000878646	3.73427e-05	0.000903011	2.0496e-05
70.75	0.000317522	2.32151e-06	8.17492e-05	6.88037e-06	7.78932e-05	4.30103e-06	70.75	0.00828345	4.62794e-05	0.000871808	3.07692e-05	0.00091687	2.13616e-05	70.75	0.00834933	0.000113744	0.000891089	3.05585e-05	0.000912242	1.83194e-05
71	0.00031543	1.32482e-05	8.29791e-05	5.2832e-06	8.00882e-05	7.32803e-06	71	0.0083294	3.1927e-05	0.000885892	1.70752e-05	0.000904566	1.79607e-05	71	0.0083455	4.0984e-05	0.000886752	2.67991e-05	0.000886126	1.52998e-05
71.25	0.000317141	1.6868e-05	7.82901e-05	5.20873e-06	8.2271e-05	8.47697e-06	71.25	0.0083653	6.4314e-05	0.000897835	9.06316e-06	0.000894569	6.49832e-06	71.25	0.00831825	6.70733e-05	0.00087395	3.56953e-05	0.000906205	5.39733e-05
71.5	0.000312492	7.83122e-06	7.85659e-05	9.83156e-06	8.0535e-05	5.18637e-06	71.5	0.00829983	5.3101e-05	0.000888149	2.33988e-05	0.00091355	1.53729e-05	71.5	0.00834079	2.00906e-05	0.000894647	3.9913e-05	0.000908037	8.76338e-06
71.75	0.000311928	1.09667e-05	8.22682e-05	5.11137e-06	8.13725e-05	4.90043e-06	71.75	0.00830985	8.75548e-05	0.000889596	1.6313e-05	0.000912114	8.80578e-06	71.75	0.00826072	6.68153e-05	0.00089868	3.0975e-05	0.00089369	2.26309e-05
72	0.000318799	6.84696e-06	8.26435e-05	5.61325e-07	8.27515e-05	8.00666e-06	72	0.0082745	4.56865e-05	0.000892874	2.6845e-05	0.000901192	1.58916e-05	72	0.00831394	1.82902e-05	0.000902489	4.15877e-05	0.000901949	3.71097e-05
72.25	0.000315539	6.14215e-06	7.98763e-05	6.8565e-06	8.24103e-05	9.91749e-06	72.25	0.00834801	3.8117e-05	0.000890758	4.47114e-06	0.000916649	3.12627e-05	72.25	0.00832608	1.19723e-05	0.000890097	5.00943e-05	0.00089186	2.3665e-05
72.5	0.000321503	1.4284e-05	8.34289e-05	2.34078e-06	8.63105e-05	6.96578e-06	72.5	0.00826646	5.56727e-05	0.000888628	4.50578e-05	0.000891921	2.58438e-05	72.5	0.00832684	4.53118e-05	0.000868731	4.28683e-05	0.000885197	1.03354e-05
72.75	0.000321652	1.28397e-05	8.80256e-05	3.12616e-06	7.94534e-05	9.83841e-06	72.75	0.00836717	3.67302e-05	0.000887421	1.41082e-05	0.000910579	1.17701e-05	72.75	0.00832597	3.14052e-05	0.000892667	9.78865e-06	0.000898808	3.06112e-05
73	0.000321751	1.0671e-05	8.16005e-05	8.73675e-06	8.45601e-05	2.19693e-06	73	0.00835214	1.90662e-06	0.000889713	1.55076e-05	0.000913531	1.5674e-05	73	0.00835186	1.07073e-05	0.00088027	2.65491e-05	0.000908175	4.04189e-05
73.25	0.000314741	1.65456e-05	9.11353e-05	1.3216e-05	8.44122e-05	1.01673e-05	73.25	0.00834398	4.49192e-05	0.000900771	8.32932e-06	0.000897658	2.16805e-05	73.25	0.00834585	5.31306e-05	0.000899774	3.70523e-05	0.000911726	3.1761e-05
73.5	0.000322913	1.01206e-05	8.75509e-05	4.25923e-06	7.9348e-05	5.91718e-06	73.5	0.00829967	4.91505e-05	0.00089365	1.8404e-05	0.000890022	3.86975e-05	73.5	0.00832554	4.14984e-05	0.000911003	1.26189e-05	0.000904377	2.20149e-05
73.75	0.000324585	1.33843e-05	7.57197e-05	9.4304e-06	8.80031e-05	7.59437e-06	73.75	0.00835357	9.6331e-05	0.000888613	1.16469e-05	0.000899045	1.8935e-05	73.75	0.00833926	8.8942e-05	0.000880368	1.21152e-05	0.000892315	2.59042e-05
74	0.000329641	4.66389e-06	8.10882e-05	9.10656e-06	7.62405e-05	5.41537e-06	74	0.00828099	3.29621e-05	0.000876987	2.02579e-05	0.000911655	2.76706e-05	74	0.00838661	3.33224e-05	0.000876105	2.09368e-05	0.000916796	2.83569e-05
74.25	0.000306705	1.50819e-05	8.11606e-05	1.71266e-06	8.20485e-05	1.59835e-06	74.25	0.00835758	3.39575e-05	0.000887083	2.38029e-05	0.000876605	3.20792e-05	74.25	0.00833379	6.90708e-05	0.000879091	2.05588e-05	0.000924023	3.00696e-05
74.5	0.000320257	1.15299e-05	8.15233e-05	4.01703e-06	7.71023e-05	3.76383e-06	74.5	0.00829097	1.94994e-05	0.000864394	2.71777e-05	0.000893927	2.2458e-05	74.5	0.00832439	0.000146271	0.000885792	2.25476e-05	0.000915678	3.71023e-05
74.75	0.000309657	6.98058e-06	9.42629e-05	4.1042e-06	8.41873e-05	6.02044e-06	74.75	0.00837753	7.17785e-05	0.00088016	7.07347e-05	0.000907029	1.96103e-05	74.75	0.0082976	9.50102e-05	0.000897177	8.20839e-06	0.000908596	3.84714e-05
75	0.000309939	9.37128e-06	9.30907e-05	6.53268e-06	7.92995e-05	1.10141e-05	75	0.00831447	8.18542e-05	0.000857596	2.53731e-05	0.000886086	2.44996e-05	75	0.00833516	2.53181e-05	0.00089153	3.63249e-05	0.000927822	2.63191e-05
75.25	0.000318586	3.85245e-06	7.70997e-05	1.23144e-05	7.6101e-05	5.71621e-06	75.25	0.00835733	0.000107331	0.000886447	2.16246e-05	0.000916209	3.90736e-05	75.25	0.00830121	7.14888e-05	0.000871267	2.33312e-05	0.000932188	4.42992e-05
75.5	0.000326522	3.41586e-05	8.70885e-05	7.16625e-06	7.47489e-05	7.4324e-06	75.5	0.00825964	2.13608e-05	0.0008678	3.28399e-05	0.000906954	3.28784e-05	75.5	0.00831374	7.96571e-05	0.000913836	2.45096e-05	0.000906005	2.72046e-05
75.75	0.000323164	1.04713e-05	8.77829e-05	8.31504e-06	8.81912e-05	1.83732e-06	75.75	0.00830569	4.21485e-05	0.000872725	1.63074e-05	0.000885178	3.02357e-05	75.75	0.00835673	5.78778e-05	0.000880891	3.00116e-05	0.000891711	4.83439e-05
76	0.000316979	1.46952e-05	8.50576e-05	5.87897e-06	7.32849e-05	6.36705e-06	76	0.00837773	0.000134676	0.000885305	3.42686e-05	0.000929747	1.44545e-05	76	0.00835742	8.89299e-05	0.000860877	6.04096e-05	0.000945052	3.63228e-05
76.25	0.000343384	2.29893e-05	8.81781e-05	6.99914e-06	7.70726e-05	5.34454e-06	76.25	0.00831207	5.75606e-05	0.00087423	2.64443e-05	0.000909767	1.55605e-05	76.25	0.00826476	5.87823e-05	0.000880671	1.08539e-05	0.000900217	1.00614e-05
76.5	0.000306153	2.00084e-05	8.55428e-05	1.07372e-05	9.00451e-05	6.26687e-06	76.5	0.00834343	9.34988e-05	0.000858805	3.08454e-05	0.000917334	1.52264e-05	76.5	0.00826764	0.000148133	0.000868184	2.31858e-05	0.000941721	4.44895e-05
76.75	0.000311749	1.03124e-05	8.40849e-05	1.06721e-05	8.17052e-05	7.93254e-07	76.75	0.00833816	5.79966e-05	0.000870729	6.4118e-06	0.000893733	2.42343e-06	76.75	0.0082821	1.89274e-05	0.00089056	1.26009e-05	0.000901666	4.42116e-05
77	0.000322863	9.44545e-06	8.2433e-05	1.18982e-05	7.87121e-05	7.79144e-06	77	0.00824559	0.000111037	0.000867264	1.15523e-05	0.000884724	4.77808e-05	77	0.0083784	0.000108402	0.000886727	3.18561e-05	0.000916209	3.60132e-05
77.25	0.000327131	1.06097e-05	7.42382e-05	1.27715e-05	7.75578e-05	2.0908e-06	77.25	0.00833883	4.30996e-05	0.00087245	2.84908e-05	0.000913794	1.04932e-05	77.25	0.0083853	8.839e-05	0.000905948	3.69901e-05	0.000919226	4.09545e-05
77.5	0.00031208	5.87018e-06	8.18859e-05	2.19475e-06	8.04802e-05	1.28841e-05	77.5	0.00823709	6.60898e-05	0.000889148	3.96927e-05	0.000891608	4.11097e-05	77.5	0.00829894	7.23303e-05	0.000820616	2.35125e-05	0.000910937	3.67656e-05
77.75	0.000312344	3.11161e-05	8.0123e-05	2.13429e-05	8.46497e-05	1.56221e-05	77.75	0.00836765	9.49579e-05	0.000850571	3.64478e-05	0.000920735	8.90517e-06	77.75	0.00827983	9.47607e-05	0.000912587	4.48762e-05	0.000906702	2.43814e-05
78	0.000327551	2.34526e-05	7.39331e-05	8.31812e-06	8.92188e-05	8.69562e-06	78	0.00836816	6.05815e-05	0.000850386	6.08914e-06	0.00089406	7.4142e-05	78	0.00828924	3.85558e-05	0.000843835	2.64757e-05	0.000924631	2.91923e-05
78.25	0.000321161	2.98928e-05	8.02902e-05	3.12196e-05	9.07955e-05	1.23983e-05	78.25	0.00821661	6.85392e-05	0.000849425	1.96679e-05	0.000923712	9.02795e-05	78.25	0.00830891	0.000232325	0.000920711	1.35068e-05	0.000952977	8.8922e-05
78.5	0.000320135	1.23847e-05	9.23574e-05	1.70901e-05	7.50758e-05	8.59773e-06	78.5	0.00826089	0.000101373	0.000881929	1.89349e-05	0.000875696	5.55791e-05	78.5	0.00828072	8.13972e-05	0.000879662	2.84055e-05	0.000917058	2.9601e-05
78.75	0.000320547	2.43405e-05	8.74983e-05	2.95785e-05	9.59116e-05	1.74867e-05	78.75	0.0083603	5.25414e-05	0.000908637	6.61554e-05	0.000869094	4.16523e-05	78.75	0.008224	4.08023e-05	0.000857315	3.92099e-05	0.000964164	4.40073e-05
79	0.000326634	3.53585e-06	9.71736e-05	2.69844e-05	7.34927e-05	4.41636e-06	79	0.0083798	0.000101608	0.000892936	4.99503e-05	0.000873338	7.64934e-06	79	0.00831896	6.51064e-05	0.000862314	5.94539e-05	0.000928457	1.22488e-05
79.25	0.000333167	4.89709e-06	7.4654e-05	2.82736e-06	8.14408e-05	1.39742e-05	79.25	0.00817369	3.42801e-05	0.00088536	3.7585e-05	0.000839704	3.98846e-05	79.25	0.00838285	0.00021184	0.00087302	8.83288e-05	0.000974821	3.6097e-05
79.5	0.000307138	2.07297e-05	6.69308e-05	1.98298e-05	8.18043e-05	5.61463e-06	79.5	0.00838346	0.000133384	0.000911003	0.000110212	0.000905797	1.56172e-05	79.5	0.00827786	0.000114834	0.000906541	7.48754e-05	0.000955623	5.99201e-05
79.75	0.00031152	1.84247e-05	8.5174e-05	1.44888e-05	7.8586e-05	1.09655e-05	79.75	0.00823599	0.000166565	0.000880915	5.08996e-06	0.000886092	3.9233e-05	79.75	0.00838093	6.00324e-05	0.000895974	7.36445e-05	0.000936443	0.000120571
80	0.000323912	2.23121e-05	8.56053e-05	3.28018e-05	9.25463e-05	8.01475e-06	80	0.00844948	0.000114544	0.000844485	1.06026e-05	0.000876876	0.000111128	80	0.00827364	0.000226302	0.000911581	7.35656e-05	0.000913895	0.000172037
80.25	0.000314657	2.60117e-05	8.44988e-05	1.39213e-05	6.47824e-05	5.44323e-06	80.25	0.00827082	5.867e-05	0.000861486	5.12756e-05	0.000896492	2.41827e-05	80.25	0.00836941	6.64937e-05	0.000925866	3.65941e-05	0.000922647	6.29715e-05
80.5	0.00033548	2.00369e-05	8.32917e-05	1.83641e-05	0.000106428	8.01474e-06	80.5	0.00851889	0.000154635	0.000930091	9.64271e-05	0.000851426	2.12051e-05	80.5	0.00827133	5.25562e-05	0.000934718	6.06425e-05	0.000872249	9.16454e-05
80.75	0.000320042	1.97647e-05	7.87485e-05	1.14334e-05	7.16813e-05	1.27005e-05	80.75	0.00832513	0.000209536	0.000890969	0.000104585	0.000855128	1.32312e-05	80.75	0.00844881	0.000139004	0.000889959	4.78015e-05	0.000948516	5.76731e-05
81	0.00032676	4.20138e-05	7.47489e-05	3.69911e-06	8.96987e-05	1.69515e-05	81	0.00835907	0.000408061	0.00098455	0.000135359	0.000875631	0.000125607	81	0.00828218	3.69911e-05	0.000899123	0.00010015	0.000792339	0.00012577
81.25	0.000307882	9.72482e-06	7.21365e-05	1.26862e-05	7.73423e-05	2.57617e-06	81.25	0.00819308	0.000223743	0.000908772	0.000142949	0.000823249	3.14725e-05	81.25	0.00837453	0.000120687	0.000933313	9.9333e-05	0.000905797	8.26083e-05
81.5	0.000338066	4.89951e-06	7.34927e-05	1.9598e-05	8.49248e-05	3.26225e-05	81.5	0.00813809	6.73573e-05	0.000978269	4.6567e-05	0.000810052	5.14643e-05	81.5	0.00814299	8.35796e-05	0.000927641	2.51423e-05	0.000875379	0.000125712
81.75	0.000326226	7.31277e-05	6.94097e-05	1.20221e-05	0.000111056	5.24032e-05	81.75	0.00822505	8.32917e-05	0.000888445	0.000248425	0.000839858	6.36153e-05	81.75	0.00804459	0.000344891	0.00092315	0.000291769	0.000832917	5.50925e-05
82	0.000306115	3.9515e-05	6.763e-05	8.63126e-06	7.11895e-05	1.07494e-05	82	0.00825442	0.000236579	0.000914073	0.000124458	0.000809424	3.35648e-05	82	0.00838754	3.87576e-05	0.000906242	0.00011907	0.000919056	5.81492e-05
82.5	0.00031755	4.09073e-05	8.76298e-05	1.05194e-05	7.46155e-05	1.33569e-05	82.5	0.00823633	0.000211784	0.000907532	6.02793e-05	0.000792139	5.41834e-06	82.5	0.00828839	0.000149983	0.000947443	0.000132925	0.000906665	8.87013e-05
82.75	0.000249875	8.32917e-05	0.000111056	0.00012723	2.77639e-05	4.80885e-05	82.75	0.00896774	0.000751166	0.00102726	0.000458735	0.000721861	0.00025446	82.75	0.00971736	0.00146255	0.0009995	0.000166583	0.000721861	0.000346771
83	0.00030342	7.49625e-05	6.78232e-05	2.57411e-05	9.40006e-05	1.8318e-05	83	0.00829823	0.000184187	0.000867423	7.87752e-05	0.000780562	7.49059e-05	83	0.00860284	0.000160553	0.000919778	0.000122326	0.000964994	0.000115468
83.25	0.000333167	0.000288531	2.77639e-05	4.80885e-05	0.000138819	4.80885e-05	83.25	0.00816258	0.00054618	0.000971736	0.000292511	0.000777389	0.000209613	83.25	0.00824588	0.000946011	0.000888445	0.00025446	0.00063857	0.000346771
83.5	0.000303089	8.04475e-05	6.47824e-05	1.44488e-05	8.32917e-05	3.0255e-05	83.5	0.00835925	0.000206176	0.000985618	0.000167017	0.000802839	6.59697e-05	83.5	0.00844485	0.000201448	0.000934718	0.00018447	0.000927777	9.0588e-05
83.75	0.000283192	8.81476e-05	8.32917e-05	4.40738e-05	7.21861e-05	2.5446e-05	83.75	0.00822367	0.00072542	0.000988395	8.54839e-05	0.00104392	0.000110917	83.75	0.00845133	0.000974951	0.000882892	0.000185499	0.000927314	0.000110917
84.25	0.000272591	8.92723e-05	0.000111056	6.43988e-05	6.81477e-05	2.73011e-05	84.25	0.00827364	0.000215413	0.000941448	7.43186e-05	0.000800105	0.000181938	84.25	0.00842256	0.000256256	0.000928829	0.000140711	0.000863205	0.000140235
84.75	0.000245491	5.31504e-05	9.20592e-05	1.31513e-05	0.000140281	8.03559e-05	84.75	0.00816259	0.000233907	0.000889906	0.000159089	0.000793463	8.35221e-05	84.75	0.00865357	0.000129525	0.000938127	0.000131732	0.000889906	0.000110293
85.25	0.00037944	1.60295e-05	6.47824e-05	3.2059e-05	0.000203602	0.000112206	85.25	0.00863457	0.000874013	0.000888444	0.000146913	0.00075888	0.000112206	85.25	0.00835693	0.000408988	0.000795898	0.000262414	0.000860681	7.34563e-05
86	0.000277639	0.000209613	8.32917e-05	8.32917e-05	8.32917e-05	0.000144265	86	0.00874563	0.000803236	0.00111056	0.000708387	0.000860681	0.000192354	86	0.00846799	0.000393621	0.0009995	0.000144265	0.000860681	0.000267745
86.5	0.000832917	0.000577062	0.000166583	0.000288531	0.000166583	0.000288531	86.5	0.00782942	0.00208063	0.0009995	0.000865592	0.000832917	0.000288531	86.5	0.00849575	0.00264443	0.000666333	0.000763381	0.000666333	0.000288531

## Sheet: Figure 2a HetRW
[Whi3 dilute molecule]	[RNA dilute molecule]	[Whi3 dense molecule]	[RNA dense molecule]	[Whi3 dilute sticker]	[RNA dilute sticker]	[Whi3 dense sticker]	[RNA dense sticker]
0.00263333	3.5225e-05	0.0536333	0.0155375	0.0079	0.0002818	0.1609	0.1243
0.00112433	1.18337e-05	0.0543	0.0174	0.003373	9.467e-05	0.1629	0.1392
0.000198567	4.565e-06	0.0536333	0.0197375	0.0005957	3.652e-05	0.1609	0.1579
2.78267e-05	1.58875e-05	0.0477667	0.0218625	8.348e-05	0.0001271	0.1433	0.1749
2.83633e-05	6.24125e-05	0.0439333	0.0228125	8.509e-05	0.0004993	0.1318	0.1825
0.000401	0.00201125	0.0292167	0.023075	0.001203	0.01609	0.08765	0.1846
5.74333e-05	0.000309	0.0386	0.023575	0.0001723	0.002472	0.1158	0.1886
0.0001705	0.00100862	0.0337333	0.02375	0.0005115	0.008069	0.1012	0.19
9.14333e-05	0.000567375	0.0364667	0.0238375	0.0002743	0.004539	0.1094	0.1907
9.14333e-05	0.000567375	0.0364667	0.0238375	0.0002743	0.004539	0.1094	0.1907
0.000138367	0.000832	0.0354	0.0241875	0.0004151	0.006656	0.1062	0.1935
5.67667e-05	0.000274125	0.0393333	0.0236	0.0001703	0.002193	0.118	0.1888
0.0001962	0.0011575	0.03307	0.0236625	0.0005886	0.00926	0.09921	0.1893
2.73933e-05	5.38625e-05	0.0439667	0.02255	8.218e-05	0.0004309	0.1319	0.1804
2.76467e-05	1.48375e-05	0.0468	0.0213875	8.294e-05	0.0001187	0.1404	0.1711
0.000145267	5.0325e-06	0.0515333	0.0196125	0.0004358	4.026e-05	0.1546	0.1569
0.000441	5.54e-06	0.0533	0.018525	0.001323	4.432e-05	0.1599	0.1482
0.000717667	8.745e-06	0.0537333	0.0176625	0.002153	6.996e-05	0.1612	0.1413
0.00101367	1.14563e-05	0.0532333	0.01705	0.003041	9.165e-05	0.1597	0.1364
0.00350667	5.21625e-05	0.0517333	0.0144625	0.01052	0.0004173	0.1552	0.1157
0.00165767	1.69125e-05	0.0542	0.0165375	0.004973	0.0001353	0.1626	0.1323
0.000786667	8.53375e-06	0.0545	0.0178875	0.00236	6.827e-05	0.1635	0.1431
0.000179233	5.61625e-06	0.0528667	0.01985	0.0005377	4.493e-05	0.1586	0.1588
2.85867e-05	1.58e-05	0.0468667	0.0214125	8.576e-05	0.0001264	0.1406	0.1713
2.72e-05	5.03125e-05	0.0434333	0.0224125	8.16e-05	0.0004025	0.1303	0.1793
0.000206633	0.0011965	0.0327467	0.0237	0.0006199	0.009572	0.09824	0.1896
4.53333e-05	0.000219875	0.0399	0.0233875	0.000136	0.001759	0.1197	0.1871
0.000101967	0.00062475	0.0367	0.024325	0.0003059	0.004998	0.1101	0.1946
8.02667e-05	0.000384125	0.0379	0.0234875	0.0002408	0.003073	0.1137	0.1879
8.02667e-05	0.000384125	0.0379	0.0234875	0.0002408	0.003073	0.1137	0.1879
8.99e-05	0.000514125	0.0373	0.0240625	0.0002697	0.004113	0.1119	0.1925
4.60333e-05	0.000193125	0.0400667	0.023175	0.0001381	0.001545	0.1202	0.1854
0.000116833	0.00068375	0.0356667	0.02375	0.0003505	0.00547	0.107	0.19
2.697e-05	4.94625e-05	0.0436333	0.022175	8.091e-05	0.0003957	0.1309	0.1774
2.726e-05	1.455e-05	0.0466	0.021375	8.178e-05	0.0001164	0.1398	0.171
0.000113433	6.02625e-06	0.0508	0.019775	0.0003403	4.821e-05	0.1524	0.1582
0.0002995	5.22e-06	0.0531	0.0192375	0.0008985	4.176e-05	0.1593	0.1539
0.000447667	6.16625e-06	0.0527333	0.0182875	0.001343	4.933e-05	0.1582	0.1463
0.000629667	8.905e-06	0.0533	0.0179625	0.001889	7.124e-05	0.1599	0.1437
0.00425333	8.04625e-05	0.0495333	0.0135125	0.01276	0.0006437	0.1486	0.1081
0.00209767	2.65625e-05	0.0531333	0.0157625	0.006293	0.0002125	0.1594	0.1261
0.001061	1.202e-05	0.0541667	0.0172875	0.003183	9.616e-05	0.1625	0.1383
0.000528333	5.3975e-06	0.0530333	0.0182125	0.001585	4.318e-05	0.1591	0.1457
0.000135933	4.0475e-06	0.0524667	0.02	0.0004078	3.238e-05	0.1574	0.16
2.722e-05	1.60125e-05	0.0467667	0.0214125	8.166e-05	0.0001281	0.1403	0.1713
2.448e-05	4.60875e-05	0.0435667	0.022175	7.344e-05	0.0003687	0.1307	0.1774
0.0001213	0.0007145	0.0351667	0.0235625	0.0003639	0.005716	0.1055	0.1885
3.90333e-05	0.000154375	0.0404667	0.022875	0.0001171	0.001235	0.1214	0.183
7.04333e-05	0.000387125	0.0370333	0.0232625	0.0002113	0.003097	0.1111	0.1861
5.7e-05	0.00025125	0.0394	0.0234125	0.000171	0.00201	0.1182	0.1873
5.7e-05	0.00025125	0.0394	0.0234125	0.000171	0.00201	0.1182	0.1873
6.13667e-05	0.000316125	0.0384333	0.0233375	0.0001841	0.002529	0.1153	0.1867
3.38e-05	0.000127875	0.0415667	0.0231	0.0001014	0.001023	0.1247	0.1848
2.411e-05	3.88375e-05	0.0434667	0.0217875	7.233e-05	0.0003107	0.1304	0.1743
3.26533e-05	1.6225e-05	0.0470333	0.02165	9.796e-05	0.0001298	0.1411	0.1732
8.70333e-05	6.555e-06	0.0503333	0.0199625	0.0002611	5.244e-05	0.151	0.1597
0.0001924	5.40875e-06	0.0515	0.0192375	0.0005772	4.327e-05	0.1545	0.1539
0.000268533	4.5825e-06	0.0515667	0.0184875	0.0008056	3.666e-05	0.1547	0.1479
0.000358667	6.79375e-06	0.0517667	0.0183	0.001076	5.435e-05	0.1553	0.1464
0.00125267	1.71e-05	0.0531667	0.0166	0.003758	0.0001368	0.1595	0.1328
0.000650333	7.24375e-06	0.0523333	0.01755	0.001951	5.795e-05	0.157	0.1404
0.000337667	6.54875e-06	0.0528667	0.018775	0.001013	5.239e-05	0.1586	0.1502
0.000110133	3.24875e-06	0.0506333	0.01995	0.0003304	2.599e-05	0.1519	0.1596
2.96667e-05	1.51125e-05	0.0464667	0.0212625	8.9e-05	0.0001209	0.1394	0.1701
2.411e-05	3.88375e-05	0.0434667	0.0217875	7.233e-05	0.0003107	0.1304	0.1743
3.37667e-05	0.000104475	0.0422	0.0229	0.0001013	0.0008358	0.1266	0.1832
4.89e-05	0.0002355	0.0391333	0.02345	0.0001467	0.001884	0.1174	0.1876
3.91333e-05	0.0001585	0.0402	0.0228	0.0001174	0.001268	0.1206	0.1824
3.91333e-05	0.0001585	0.0402	0.0228	0.0001174	0.001268	0.1206	0.1824
4.79667e-05	0.000194375	0.0404333	0.0234	0.0001439	0.001555	0.1213	0.1872
2.65467e-05	8.41125e-05	0.0418667	0.0225	7.964e-05	0.0006729	0.1256	0.18
2.34933e-05	2.91125e-05	0.0452333	0.02185	7.048e-05	0.0002329	0.1357	0.1748
2.751e-05	1.3475e-05	0.0468333	0.0213125	8.253e-05	0.0001078	0.1405	0.1705
6.40667e-05	5.35375e-06	0.0493667	0.0203	0.0001922	4.283e-05	0.1481	0.1624
0.0001359	7.125e-06	0.0513667	0.0198375	0.0004077	5.7e-05	0.1541	0.1587
0.0001645	5.24125e-06	0.0518333	0.0195	0.0004935	4.193e-05	0.1555	0.156
0.000217767	5.19375e-06	0.051	0.018775	0.0006533	4.155e-05	0.153	0.1502
0.000741333	9.065e-06	0.0528	0.017575	0.002224	7.252e-05	0.1584	0.1406
0.000402333	6.4175e-06	0.0526667	0.018375	0.001207	5.134e-05	0.158	0.147
0.000230167	4.01e-06	0.0517667	0.019025	0.0006905	3.208e-05	0.1553	0.1522
8.11e-05	5.0175e-06	0.0502	0.0202125	0.0002433	4.014e-05	0.1506	0.1617
3.01067e-05	1.59125e-05	0.0466	0.02115	9.032e-05	0.0001273	0.1398	0.1692
2.34933e-05	2.91125e-05	0.0452333	0.02185	7.048e-05	0.0002329	0.1357	0.1748
2.90467e-05	6.71e-05	0.0432	0.022625	8.714e-05	0.0005368	0.1296	0.181
4.4e-05	0.000156	0.0411	0.0231	0.000132	0.001248	0.1233	0.1848
2.90767e-05	9.62125e-05	0.0415	0.0225125	8.723e-05	0.0007697	0.1245	0.1801
2.90767e-05	9.62125e-05	0.0415	0.0225125	8.723e-05	0.0007697	0.1245	0.1801
3.83e-05	0.000120975	0.0432333	0.023675	0.0001149	0.0009678	0.1297	0.1894
3.40667e-05	5.8975e-05	0.0429333	0.022025	0.0001022	0.0004718	0.1288	0.1762
2.462e-05	2.52125e-05	0.0461	0.022075	7.386e-05	0.0002017	0.1383	0.1766
2.63133e-05	1.3e-05	0.046	0.020975	7.894e-05	0.000104	0.138	0.1678
5.00667e-05	6.52875e-06	0.0483	0.02035	0.0001502	5.223e-05	0.1449	0.1628
7.69e-05	4.86e-06	0.0498667	0.02	0.0002307	3.888e-05	0.1496	0.16
0.000100067	5.33875e-06	0.0505333	0.019675	0.0003002	4.271e-05	0.1516	0.1574

## Sheet: Figure 2a HetRW HomoR
[Whi3 dilute molecule]	[RNA dilute molecule]	[Whi3 dense molecule]	[RNA dense molecule]	[Whi3 dilute sticker]	[RNA dilute sticker]	[Whi3 dense sticker]	[RNA dense sticker]
0.00338	4.19e-05	0.0524667	0.0173	0.01014	0.0003352	0.1574	0.1384
1.36467e-05	1.82625e-05	0.00884	0.04635	4.094e-05	0.0001461	0.02652	0.3708
0.001968	2.065e-05	0.0522667	0.0197375	0.005904	0.0001652	0.1568	0.1579
1.95067e-05	1.67875e-05	0.0106733	0.0454	5.852e-05	0.0001343	0.03202	0.3632
0.000994	1.083e-05	0.0497333	0.0227125	0.002982	8.664e-05	0.1492	0.1817
2.561e-05	1.635e-05	0.01439	0.04335	7.683e-05	0.0001308	0.04317	0.3468
0.000492667	8.595e-06	0.0456667	0.0264375	0.001478	6.876e-05	0.137	0.2115
3.97667e-05	1.30625e-05	0.01827	0.041	0.0001193	0.0001045	0.05481	0.328
0.000340333	9.44125e-06	0.0426667	0.02855	0.001021	7.553e-05	0.128	0.2284
4.56667e-05	1.38875e-05	0.0212467	0.03955	0.000137	0.0001111	0.06374	0.3164
0.000177267	1.001e-05	0.0359667	0.032025	0.0005318	8.008e-05	0.1079	0.2562
8.03667e-05	1.255e-05	0.02687	0.0375	0.0002411	0.0001004	0.08061	0.3
0.0001153	1.12088e-05	0.0315767	0.0351875	0.0003459	8.967e-05	0.09473	0.2815
0.0001153	1.12088e-05	0.0315767	0.0351875	0.0003459	8.967e-05	0.09473	0.2815
8.16667e-05	1.21038e-05	0.0262467	0.0369625	0.000245	9.683e-05	0.07874	0.2957
0.000173033	1.04925e-05	0.0356333	0.0323125	0.0005191	8.394e-05	0.1069	0.2585
4.57e-05	1.5625e-05	0.0204033	0.039825	0.0001371	0.000125	0.06121	0.3186
0.000298467	1.02e-05	0.0405	0.0288	0.0008954	8.16e-05	0.1215	0.2304
3.86e-05	1.48125e-05	0.0184333	0.041075	0.0001158	0.0001185	0.0553	0.3286
0.000393	9.08625e-06	0.0438333	0.0275125	0.001179	7.269e-05	0.1315	0.2201
2.46533e-05	1.61e-05	0.0140033	0.042775	7.396e-05	0.0001288	0.04201	0.3422
0.000598	1.04188e-05	0.0461667	0.0249	0.001794	8.335e-05	0.1385	0.1992
1.62433e-05	1.66125e-05	0.0104967	0.044275	4.873e-05	0.0001329	0.03149	0.3542
0.000831	1.19088e-05	0.0480333	0.0236875	0.002493	9.527e-05	0.1441	0.1895
1.257e-05	1.6175e-05	0.00842667	0.0457875	3.771e-05	0.0001294	0.02528	0.3663
0.001006	1.196e-05	0.0496	0.0226875	0.003018	9.568e-05	0.1488	0.1815
7.19333e-06	2.1575e-05	0.00634333	0.0467625	2.158e-05	0.0001726	0.01903	0.3741
0.00126	1.63e-05	0.0492667	0.0209625	0.00378	0.0001304	0.1478	0.1677
5.13e-06	1.875e-05	0.00424333	0.0476625	1.539e-05	0.00015	0.01273	0.3813
2.32333e-06	1.8625e-05	0.00259933	0.0482875	6.97e-06	0.000149	0.007798	0.3863
8.88333e-07	1.9175e-05	0.000916667	0.04895	2.665e-06	0.0001534	0.00275	0.3916
3.63667e-07	2.06375e-05	0.000503667	0.0493625	1.091e-06	0.0001651	0.001511	0.3949
5.91667e-06	1.76875e-05	0.00433	0.0477	1.775e-05	0.0001415	0.01299	0.3816
0.00398	6.09875e-05	0.0514333	0.0162875	0.01194	0.0004879	0.1543	0.1303
1.022e-05	1.79875e-05	0.00649333	0.0471375	3.066e-05	0.0001439	0.01948	0.3771
0.00223967	2.6625e-05	0.0521667	0.0191875	0.006719	0.000213	0.1565	0.1535
1.44133e-05	2.045e-05	0.00867333	0.046325	4.324e-05	0.0001636	0.02602	0.3706
0.00140367	1.4625e-05	0.0506	0.0211375	0.004211	0.000117	0.1518	0.1691
1.89667e-05	1.72125e-05	0.0112033	0.04505	5.69e-05	0.0001377	0.03361	0.3604
0.000765667	1.06713e-05	0.0484	0.0241	0.002297	8.537e-05	0.1452	0.1928
2.803e-05	1.77e-05	0.0139733	0.04345	8.409e-05	0.0001416	0.04192	0.3476
0.00041	8.98625e-06	0.0441	0.02775	0.00123	7.189e-05	0.1323	0.222
4.01667e-05	1.67125e-05	0.0180233	0.0414375	0.0001205	0.0001337	0.05407	0.3315
0.000292967	8.46875e-06	0.0413333	0.0290625	0.0008789	6.775e-05	0.124	0.2325
5.01667e-05	1.50125e-05	0.0206667	0.0402625	0.0001505	0.0001201	0.062	0.3221
0.000164667	1.11425e-05	0.0347	0.0323625	0.000494	8.914e-05	0.1041	0.2589
8.06333e-05	1.19262e-05	0.02601	0.0372	0.0002419	9.541e-05	0.07803	0.2976
0.000111067	1.11862e-05	0.0302833	0.0352	0.0003332	8.949e-05	0.09085	0.2816
0.000111067	1.11862e-05	0.0302833	0.0352	0.0003332	8.949e-05	0.09085	0.2816
7.73e-05	1.39375e-05	0.02572	0.0371625	0.0002319	0.0001115	0.07716	0.2973
0.000155533	1.1255e-05	0.0341667	0.03285	0.0004666	9.004e-05	0.1025	0.2628
4.5e-05	1.43625e-05	0.0205967	0.04005	0.000135	0.0001149	0.06179	0.3204
0.000247267	9.14625e-06	0.0384667	0.0300625	0.0007418	7.317e-05	0.1154	0.2405
3.49e-05	1.695e-05	0.01766	0.041275	0.0001047	0.0001356	0.05298	0.3302
0.000308967	8.98875e-06	0.0418	0.029	0.0009269	7.191e-05	0.1254	0.232
2.468e-05	1.59375e-05	0.0135033	0.0438375	7.404e-05	0.0001275	0.04051	0.3507
0.000423	9.61125e-06	0.0432333	0.0263875	0.001269	7.689e-05	0.1297	0.2111
1.709e-05	1.65625e-05	0.0104533	0.0446125	5.127e-05	0.0001325	0.03136	0.3569
0.000557	1.0255e-05	0.0455	0.02545	0.001671	8.204e-05	0.1365	0.2036
1.3e-05	1.96625e-05	0.00833667	0.045625	3.9e-05	0.0001573	0.02501	0.365
0.000651333	1.149e-05	0.0467667	0.0244	0.001954	9.192e-05	0.1403	0.1952
8.75667e-06	1.91625e-05	0.00607667	0.04715	2.627e-05	0.0001533	0.01823	0.3772
5.76e-06	1.9225e-05	0.00420333	0.0473	1.728e-05	0.0001538	0.01261	0.3784
3.04067e-06	1.97625e-05	0.00236533	0.04905	9.122e-06	0.0001581	0.007096	0.3924
9.88333e-07	2.04e-05	0.000796	0.049175	2.965e-06	0.0001632	0.002388	0.3934
5.33333e-07	1.955e-05	0.000469	0.049875	1.6e-06	0.0001564	0.001407	0.399
3.046e-06	1.87625e-05	0.00256	0.0489125	9.138e-06	0.0001501	0.00768	0.3913
6.54667e-06	2.01625e-05	0.00428	0.04805	1.964e-05	0.0001613	0.01284	0.3844
0.002415	3.00125e-05	0.0512667	0.0185375	0.007245	0.0002401	0.1538	0.1483
9.49e-06	1.9275e-05	0.00632667	0.047375	2.847e-05	0.0001542	0.01898	0.379
0.001468	1.86375e-05	0.0508667	0.0207125	0.004404	0.0001491	0.1526	0.1657
1.297e-05	1.82625e-05	0.00859	0.04585	3.891e-05	0.0001461	0.02577	0.3668
0.000973	1.28875e-05	0.0487333	0.022375	0.002919	0.0001031	0.1462	0.179
1.75567e-05	1.63375e-05	0.01073	0.0447	5.267e-05	0.0001307	0.03219	0.3576
0.000557667	1.03275e-05	0.0458333	0.025175	0.001673	8.262e-05	0.1375	0.2014
2.355e-05	1.74875e-05	0.01379	0.043125	7.065e-05	0.0001399	0.04137	0.345
0.000329167	9.82375e-06	0.0416	0.0282	0.0009875	7.859e-05	0.1248	0.2256
3.65e-05	1.47125e-05	0.0179433	0.041	0.0001095	0.0001177	0.05383	0.328
0.000244767	9.78e-06	0.0387667	0.02985	0.0007343	7.824e-05	0.1163	0.2388
4.94667e-05	1.42375e-05	0.02026	0.039875	0.0001484	0.0001139	0.06078	0.319
0.000139	1.20875e-05	0.0326367	0.0333125	0.000417	9.67e-05	0.09791	0.2665
6.86333e-05	1.16525e-05	0.02477	0.0372875	0.0002059	9.322e-05	0.07431	0.2983
9.65e-05	1.24613e-05	0.0285733	0.0348125	0.0002895	9.969e-05	0.08572	0.2785
9.65e-05	1.24613e-05	0.0285733	0.0348125	0.0002895	9.969e-05	0.08572	0.2785
7.01667e-05	1.34e-05	0.02442	0.0373125	0.0002105	0.0001072	0.07326	0.2985
0.000135267	1.1785e-05	0.0319467	0.0334125	0.0004058	9.428e-05	0.09584	0.2673
4.49667e-05	1.74e-05	0.01911	0.040525	0.0001349	0.0001392	0.05733	0.3242
0.0001969	9.9825e-06	0.0361667	0.031	0.0005907	7.986e-05	0.1085	0.248
3.69333e-05	1.5775e-05	0.0168667	0.041875	0.0001108	0.0001262	0.0506	0.335
0.0002306	1.04188e-05	0.0379333	0.0306	0.0006918	8.335e-05	0.1138	0.2448
2.43267e-05	1.79125e-05	0.01322	0.043775	7.298e-05	0.0001433	0.03966	0.3502
0.000297167	9.99375e-06	0.0399	0.028675	0.0008915	7.995e-05	0.1197	0.2294
1.688e-05	1.82125e-05	0.01005	0.0453	5.064e-05	0.0001457	0.03015	0.3624
0.000369667	9.28625e-06	0.0416	0.0272375	0.001109	7.429e-05	0.1248	0.2179
1.234e-05	1.82375e-05	0.00824667	0.04605	3.702e-05	0.0001459	0.02474	0.3684
8.72333e-06	2.05625e-05	0.00628	0.046275	2.617e-05	0.0001645	0.01884	0.3702
5.12e-06	2.01375e-05	0.00409333	0.048375	1.536e-05	0.0001611	0.01228	0.387
2.573e-06	1.98125e-05	0.00230933	0.0487625	7.719e-06	0.0001585	0.006928	0.3901
1.082e-06	2.07125e-05	0.000865333	0.0498625	3.246e-06	0.0001657	0.002596	0.3989
5.22333e-07	2.24e-05	0.000406333	0.0491125	1.567e-06	0.0001792	0.001219	0.3929
2.001e-06	1.81625e-05	0.00175467	0.0493875	6.003e-06	0.0001453	0.005264	0.3951
3.04833e-06	1.93875e-05	0.002543	0.04935	9.145e-06	0.0001551	0.007629	0.3948
6.21333e-06	2.28375e-05	0.00428333	0.0479875	1.864e-05	0.0001827	0.01285	0.3839
0.00151467	1.9075e-05	0.0501667	0.0205125	0.004544	0.0001526	0.1505	0.1641
8.33333e-06	1.89125e-05	0.00641	0.0473375	2.5e-05	0.0001513	0.01923	0.3787
0.000930333	1.24313e-05	0.0493333	0.0229125	0.002791	9.945e-05	0.148	0.1833
1.20533e-05	1.82375e-05	0.00893	0.046075	3.616e-05	0.0001459	0.02679	0.3686
0.000651667	9.3175e-06	0.0468333	0.0247625	0.001955	7.454e-05	0.1405	0.1981
2.02733e-05	1.73125e-05	0.0104067	0.044775	6.082e-05	0.0001385	0.03122	0.3582
0.000409	8.4875e-06	0.0431333	0.02715	0.001227	6.79e-05	0.1294	0.2172
2.54133e-05	1.66625e-05	0.0132967	0.043475	7.624e-05	0.0001333	0.03989	0.3478
0.000247933	9.2975e-06	0.0388	0.029825	0.0007438	7.438e-05	0.1164	0.2386
3.52667e-05	1.43375e-05	0.0174967	0.04155	0.0001058	0.0001147	0.05249	0.3324
0.0001969	9.9825e-06	0.0361667	0.031	0.0005907	7.986e-05	0.1085	0.248
4.49667e-05	1.74e-05	0.01911	0.040525	0.0001349	0.0001392	0.05733	0.3242
0.000128667	1.23637e-05	0.0306867	0.0337875	0.000386	9.891e-05	0.09206	0.2703
6.26e-05	1.44375e-05	0.02372	0.0377875	0.0001878	0.0001155	0.07116	0.3023
8.41e-05	1.31375e-05	0.02641	0.0360375	0.0002523	0.0001051	0.07923	0.2883
8.41e-05	1.31375e-05	0.02641	0.0360375	0.0002523	0.0001051	0.07923	0.2883
6.04333e-05	1.25625e-05	0.02284	0.0386	0.0001813	0.0001005	0.06852	0.3088
0.000104233	1.11363e-05	0.02984	0.0351625	0.0003127	8.909e-05	0.08952	0.2813
3.83667e-05	1.58e-05	0.01813	0.0408625	0.0001151	0.0001264	0.05439	0.3269
0.000146967	1.12113e-05	0.0335333	0.032725	0.0004409	8.969e-05	0.1006	0.2618
3.22667e-05	1.495e-05	0.0158833	0.0419	9.68e-05	0.0001196	0.04765	0.3352
0.000162533	1.11463e-05	0.0342	0.031875	0.0004876	8.917e-05	0.1026	0.255
2.14e-05	2.065e-05	0.0122233	0.0435125	6.42e-05	0.0001652	0.03667	0.3481
0.000202767	8.67125e-06	0.0362333	0.0307	0.0006083	6.937e-05	0.1087	0.2456
1.458e-05	1.84625e-05	0.00936333	0.045225	4.374e-05	0.0001477	0.02809	0.3618
1.11133e-05	1.87625e-05	0.00745667	0.0460375	3.334e-05	0.0001501	0.02237	0.3683
8.45333e-06	1.82e-05	0.00577	0.0472875	2.536e-05	0.0001456	0.01731	0.3783
5.9e-06	1.98625e-05	0.00416333	0.047825	1.77e-05	0.0001589	0.01249	0.3826
2.52767e-06	2.03e-05	0.002367	0.048225	7.583e-06	0.0001624	0.007101	0.3858
1.349e-06	1.93875e-05	0.000801	0.049525	4.047e-06	0.0001551	0.002403	0.3962
6.31e-07	2.0575e-05	0.000497667	0.04965	1.893e-06	0.0001646	0.001493	0.3972
2.431e-06	1.96625e-05	0.001524	0.0493625	7.293e-06	0.0001573	0.004572	0.3949
3.35e-06	1.86625e-05	0.00261667	0.0491875	1.005e-05	0.0001493	0.00785	0.3935
6.46333e-06	1.98875e-05	0.00432667	0.0476875	1.939e-05	0.0001591	0.01298	0.3815
8.53333e-06	1.97375e-05	0.00628333	0.0474625	2.56e-05	0.0001579	0.01885	0.3797
0.000605333	9.32375e-06	0.0462	0.025175	0.001816	7.459e-05	0.1386	0.2014
1.27333e-05	1.86875e-05	0.0083	0.0450625	3.82e-05	0.0001495	0.0249	0.3605
0.000433667	1.01075e-05	0.0433667	0.0267	0.001301	8.086e-05	0.1301	0.2136
1.57467e-05	1.8725e-05	0.01015	0.04405	4.724e-05	0.0001498	0.03045	0.3524
0.000275633	9.9375e-06	0.0397333	0.0289625	0.0008269	7.95e-05	0.1192	0.2317
2.33167e-05	1.67e-05	0.0130967	0.043425	6.995e-05	0.0001336	0.03929	0.3474
0.000181233	9.37875e-06	0.0355333	0.03155	0.0005437	7.503e-05	0.1066	0.2524
3.15367e-05	1.72125e-05	0.0160567	0.04185	9.461e-05	0.0001377	0.04817	0.3348
0.000146967	1.12113e-05	0.0335333	0.032725	0.0004409	8.969e-05	0.1006	0.2618
3.83667e-05	1.58e-05	0.01813	0.0408625	0.0001151	0.0001264	0.05439	0.3269
9.09667e-05	1.06225e-05	0.0279833	0.035875	0.0002729	8.498e-05	0.08395	0.287
5.33667e-05	1.41125e-05	0.0217367	0.038775	0.0001601	0.0001129	0.06521	0.3102
6.91667e-05	1.36125e-05	0.0244867	0.037575	0.0002075	0.0001089	0.07346	0.3006
6.91667e-05	1.36125e-05	0.0244867	0.037575	0.0002075	0.0001089	0.07346	0.3006
5.08333e-05	1.38875e-05	0.0208233	0.0392625	0.0001525	0.0001111	0.06247	0.3141
8.40667e-05	1.37875e-05	0.02641	0.0365	0.0002522	0.0001103	0.07923	0.292
3.36e-05	1.58625e-05	0.0163467	0.041625	0.0001008	0.0001269	0.04904	0.333
0.000107667	1.17388e-05	0.02909	0.0343125	0.000323	9.391e-05	0.08727	0.2745
2.90733e-05	1.77e-05	0.0145633	0.0419875	8.722e-05	0.0001416	0.04369	0.3359
0.000123567	1.02937e-05	0.0302533	0.0341125	0.0003707	8.235e-05	0.09076	0.2729
1.753e-05	1.6925e-05	0.0115467	0.043825	5.259e-05	0.0001354	0.03464	0.3506
1.34567e-05	1.8975e-05	0.00905333	0.0451875	4.037e-05	0.0001518	0.02716	0.3615
1.09e-05	1.97625e-05	0.00704333	0.046825	3.27e-05	0.0001581	0.02113	0.3746
6.88667e-06	1.97125e-05	0.00552	0.04695	2.066e-05	0.0001577	0.01656	0.3756
5.84333e-06	2.22875e-05	0.00348	0.0472875	1.753e-05	0.0001783	0.01044	0.3783
1.921e-06	2.0375e-05	0.00204133	0.0490625	5.763e-06	0.000163	0.006124	0.3925
8.00667e-07	2e-05	0.000845	0.049425	2.402e-06	0.00016	0.002535	0.3954
7.90667e-07	2.06e-05	0.000375	0.0498625	2.372e-06	0.0001648	0.001125	0.3989

## Sheet: Figure 2a HetRW HomoR HomoW
[Whi3 dilute molecule]	[RNA dilute molecule]	[Whi3 dense molecule]	[RNA dense molecule]	[Whi3 dilute sticker]	[RNA dilute sticker]	[Whi3 dense sticker]	[RNA dense sticker]
0.000937667	1.27875e-06	0.0944	0.012055	0.002813	1.023e-05	0.2832	0.09644
0.00108933	5.25875e-07	0.101033	0.0078575	0.003268	4.207e-06	0.3031	0.06286
0.000773	1.375e-06	0.0881	0.016825	0.002319	1.1e-05	0.2643	0.1346
5.46667e-05	2.09125e-06	0.00708667	0.0589375	0.000164	1.673e-05	0.02126	0.4715
0.000661667	1.67625e-06	0.0810333	0.0211	0.001985	1.341e-05	0.2431	0.1688
5.78333e-05	2.235e-06	0.00939667	0.057775	0.0001735	1.788e-05	0.02819	0.4622
0.000565	1.83625e-06	0.0737667	0.0249875	0.001695	1.469e-05	0.2213	0.1999
7.29667e-05	2.12875e-06	0.0123167	0.0559875	0.0002189	1.703e-05	0.03695	0.4479
0.00113967	5.6575e-07	0.103533	0.00644875	0.003419	4.526e-06	0.3106	0.05159
1.82767e-05	2.27e-06	0.00191833	0.0615375	5.483e-05	1.816e-05	0.005755	0.4923
0.000442	1.35875e-06	0.0646667	0.02945	0.001326	1.087e-05	0.194	0.2356
9.07333e-05	1.57875e-06	0.0155033	0.0547625	0.0002722	1.263e-05	0.04651	0.4381
0.000375667	1.8675e-06	0.0557	0.03425	0.001127	1.494e-05	0.1671	0.274
0.0001152	1.75875e-06	0.02044	0.05185	0.0003456	1.407e-05	0.06132	0.4148
0.000333267	1.74875e-06	0.0504333	0.0371125	0.0009998	1.399e-05	0.1513	0.2969
0.0001322	1.88e-06	0.0232167	0.05085	0.0003966	1.504e-05	0.06965	0.4068
0.000535333	1.345e-06	0.0707333	0.025825	0.001606	1.076e-05	0.2122	0.2066
6.99333e-05	1.94625e-06	0.01202	0.0565125	0.0002098	1.557e-05	0.03606	0.4521
0.0002485	2.18e-06	0.0410333	0.0422875	0.0007455	1.744e-05	0.1231	0.3383
0.000173967	1.69875e-06	0.0298133	0.0476875	0.0005219	1.359e-05	0.08944	0.3815
0.000196967	1.74e-06	0.0338333	0.04605	0.0005909	1.392e-05	0.1015	0.3684
0.000953	1.17738e-06	0.0975333	0.0103125	0.002859	9.419e-06	0.2926	0.0825
1.62967e-05	2.36e-06	0.00252667	0.06055	4.889e-05	1.888e-05	0.00758	0.4844
0.000166467	1.61375e-06	0.0291467	0.0478	0.0004994	1.291e-05	0.08744	0.3824
0.000240733	1.37625e-06	0.0403333	0.0418875	0.0007222	1.101e-05	0.121	0.3351
0.0001233	1.28375e-06	0.023	0.0512	0.0003699	1.027e-05	0.069	0.4096
0.000298967	1.3275e-06	0.0480333	0.0387875	0.0008969	1.062e-05	0.1441	0.3103
0.0001093	1.44e-06	0.0196367	0.0523625	0.0003279	1.152e-05	0.05891	0.4189
0.000332133	2.16375e-06	0.0521	0.0360875	0.0009964	1.731e-05	0.1563	0.2887
8.19667e-05	1.70875e-06	0.01479	0.0545	0.0002459	1.367e-05	0.04437	0.436
0.000400667	1.585e-06	0.0591	0.032125	0.001202	1.268e-05	0.1773	0.257
6.24e-05	1.7675e-06	0.01141	0.0565875	0.0001872	1.414e-05	0.03423	0.4527
0.000471	1.5775e-06	0.0668667	0.028175	0.001413	1.262e-05	0.2006	0.2254
4.56667e-05	1.26875e-06	0.00869	0.05815	0.000137	1.015e-05	0.02607	0.4652
0.000542667	1.156e-06	0.0724667	0.0246	0.001628	9.248e-06	0.2174	0.1968
3.35667e-05	1.73875e-06	0.00628	0.0593625	0.0001007	1.391e-05	0.01884	0.4749
0.000612333	1.08837e-06	0.079	0.0213	0.001837	8.707e-06	0.237	0.1704
0.000189767	1.625e-06	0.0322533	0.04585	0.0005693	1.3e-05	0.09676	0.3668
2.48767e-05	1.87e-06	0.00428	0.060025	7.463e-05	1.496e-05	0.01284	0.4802
0.000734333	1.775e-06	0.0847667	0.017725	0.002203	1.42e-05	0.2543	0.1418
1.29533e-05	1.04575e-06	0.00248067	0.060575	3.886e-05	8.366e-06	0.007442	0.4846
0.000869	1.06338e-06	0.0929	0.013125	0.002607	8.507e-06	0.2787	0.105
5.01e-06	1.6725e-06	0.000897	0.0613625	1.503e-05	1.338e-05	0.002691	0.4909
0.00108333	7.66375e-07	0.0999667	0.0069975	0.00325	6.131e-06	0.2999	0.05598
3.70333e-06	2.3275e-06	0.000451667	0.062225	1.111e-05	1.862e-05	0.001355	0.4978
0.001217	3.77625e-07	0.1011	0.0043875	0.003651	3.021e-06	0.3033	0.0351
0.000152433	2.475e-06	0.0272567	0.0488	0.0004573	1.98e-05	0.08177	0.3904
0.000221233	1.375e-06	0.0376667	0.0435125	0.0006637	1.1e-05	0.113	0.3481
0.000906667	9.9275e-07	0.0951333	0.0128875	0.00272	7.942e-06	0.2854	0.1031
3.72e-05	2.615e-06	0.00515333	0.0598125	0.0001116	2.092e-05	0.01546	0.4785
0.000743667	1.76625e-06	0.0878	0.0176125	0.002231	1.413e-05	0.2634	0.1409
4.60667e-05	1.77125e-06	0.00749333	0.058575	0.0001382	1.417e-05	0.02248	0.4686
0.000621	1.5875e-06	0.0789667	0.0222625	0.001863	1.27e-05	0.2369	0.1781
5.62e-05	2.315e-06	0.00954667	0.057325	0.0001686	1.852e-05	0.02864	0.4586
0.000433333	1.9975e-06	0.0624	0.0306	0.0013	1.598e-05	0.1872	0.2448
8.34333e-05	1.5175e-06	0.01555	0.05425	0.0002503	1.214e-05	0.04665	0.434
0.00034	1.515e-06	0.053	0.0353	0.00102	1.212e-05	0.159	0.2824
0.000111333	1.92375e-06	0.01969	0.0519375	0.000334	1.539e-05	0.05907	0.4155
0.0003031	1.17162e-06	0.0483667	0.0385125	0.0009093	9.373e-06	0.1451	0.3081
0.000130767	2.17625e-06	0.0223467	0.0511875	0.0003923	1.741e-05	0.06704	0.4095
0.000498667	2.38625e-06	0.0677667	0.027425	0.001496	1.909e-05	0.2033	0.2194
6.11333e-05	1.5975e-06	0.0113933	0.0557875	0.0001834	1.278e-05	0.03418	0.4463
0.000229967	1.15388e-06	0.0391667	0.0424125	0.0006899	9.231e-06	0.1175	0.3393
0.000157067	1.505e-06	0.02842	0.0479375	0.0004712	1.204e-05	0.08526	0.3835
0.000114867	1.31375e-06	0.0209633	0.0523625	0.0003446	1.051e-05	0.06289	0.4189
0.0002729	2.11875e-06	0.0445667	0.0400625	0.0008187	1.695e-05	0.1337	0.3205
0.000452	1.2625e-06	0.0634	0.0298625	0.001356	1.01e-05	0.1902	0.2389
5.64333e-05	1.6875e-06	0.0109467	0.056125	0.0001693	1.35e-05	0.03284	0.449
9.89e-05	1.5675e-06	0.01791	0.053425	0.0002967	1.254e-05	0.05373	0.4274
0.000305433	1.3825e-06	0.0477333	0.0381625	0.0009163	1.106e-05	0.1432	0.3053
7.24333e-05	1.2525e-06	0.0134867	0.055125	0.0002173	1.002e-05	0.04046	0.441
0.000357333	1.69375e-06	0.055	0.0347	0.001072	1.355e-05	0.165	0.2776
5.31e-05	1.435e-06	0.01086	0.0562875	0.0001593	1.148e-05	0.03258	0.4503
0.000409	1.96625e-06	0.0608333	0.0313625	0.001227	1.573e-05	0.1825	0.2509
4.33333e-05	1.86125e-06	0.00803333	0.05815	0.00013	1.489e-05	0.0241	0.4652
0.000450667	1.2205e-06	0.0660333	0.0283	0.001352	9.764e-06	0.1981	0.2264
3.052e-05	1.67125e-06	0.00619667	0.059075	9.156e-05	1.337e-05	0.01859	0.4726
0.000525667	1.49625e-06	0.0718333	0.025925	0.001577	1.197e-05	0.2155	0.2074
0.000164467	1.71125e-06	0.0297967	0.04715	0.0004934	1.369e-05	0.08939	0.3772
2.02133e-05	1.955e-06	0.00419333	0.060025	6.064e-05	1.564e-05	0.01258	0.4802
0.000596	1.15925e-06	0.076	0.0225625	0.001788	9.274e-06	0.228	0.1805
1.20467e-05	2.12375e-06	0.00248633	0.05995	3.614e-05	1.699e-05	0.007459	0.4796
5.46e-06	2.0625e-06	0.000802	0.061275	1.638e-05	1.65e-05	0.002406	0.4902
3.27667e-06	1.98625e-06	0.000355	0.0621625	9.83e-06	1.589e-05	0.001065	0.4973
0.000133533	1.25e-06	0.0241533	0.0498	0.0004006	1e-05	0.07246	0.3984
0.0001928	1.89e-06	0.0336	0.0460625	0.0005784	1.512e-05	0.1008	0.3685
0.00117967	1.109e-06	0.1062	0.00574125	0.003539	8.872e-06	0.3186	0.04593
0.00105233	5.9725e-07	0.101633	0.0081375	0.003157	4.778e-06	0.3049	0.0651
2.401e-05	2.65125e-06	0.00266533	0.06085	7.203e-05	2.121e-05	0.007996	0.4868
0.000854667	1.8775e-06	0.0934667	0.013325	0.002564	1.502e-05	0.2804	0.1066
2.88567e-05	2.42125e-06	0.00467	0.05945	8.657e-05	1.937e-05	0.01401	0.4756
0.000699667	1.45375e-06	0.0843333	0.018675	0.002099	1.163e-05	0.253	0.1494
4.14333e-05	1.77e-06	0.00678	0.0583125	0.0001243	1.416e-05	0.02034	0.4665
0.000589	1.8825e-06	0.0763	0.0235125	0.001767	1.506e-05	0.2289	0.1881
4.87333e-05	1.83375e-06	0.0094	0.057525	0.0001462	1.467e-05	0.0282	0.4602
0.000387667	1.4475e-06	0.0596667	0.0319375	0.001163	1.158e-05	0.179	0.2555
7.8e-05	1.94625e-06	0.0145433	0.0549375	0.000234	1.557e-05	0.04363	0.4395
0.000316333	1.72875e-06	0.0497333	0.0372	0.000949	1.383e-05	0.1492	0.2976
9.67333e-05	1.65375e-06	0.0186733	0.0525625	0.0002902	1.323e-05	0.05602	0.4205
0.000273133	2.025e-06	0.0452	0.040175	0.0008194	1.62e-05	0.1356	0.3214
0.0001137	1.885e-06	0.0212033	0.0516625	0.0003411	1.508e-05	0.06361	0.4133
0.000196367	1.3675e-06	0.0352333	0.045225	0.0005891	1.094e-05	0.1057	0.3618
0.0001486	1.6625e-06	0.0252933	0.0498125	0.0004458	1.33e-05	0.07588	0.3985
9.35667e-05	1.43375e-06	0.0185033	0.0531625	0.0002807	1.147e-05	0.05551	0.4253
0.000242	1.6425e-06	0.0387	0.0427	0.000726	1.314e-05	0.1161	0.3416
0.000373667	1.58875e-06	0.0551333	0.034375	0.001121	1.271e-05	0.1654	0.275
5.27e-05	1.745e-06	0.00998333	0.056975	0.0001581	1.396e-05	0.02995	0.4558
8.36e-05	1.85875e-06	0.0161467	0.0543125	0.0002508	1.487e-05	0.04844	0.4345
0.000252033	1.66375e-06	0.0429333	0.0407875	0.0007561	1.331e-05	0.1288	0.3263
6.40333e-05	2.16625e-06	0.01241	0.0557625	0.0001921	1.733e-05	0.03723	0.4461
0.000294733	1.07963e-06	0.0466	0.0390125	0.0008842	8.637e-06	0.1398	0.3121
4.49667e-05	1.46125e-06	0.00917333	0.0576875	0.0001349	1.169e-05	0.02752	0.4615
0.000335	1.64e-06	0.0518667	0.036525	0.001005	1.312e-05	0.1556	0.2922
3.71e-05	1.84e-06	0.00728	0.0581375	0.0001113	1.472e-05	0.02184	0.4651
0.000371667	1.455e-06	0.0549333	0.0344	0.001115	1.164e-05	0.1648	0.2752
2.64933e-05	1.53125e-06	0.00522	0.0593125	7.948e-05	1.225e-05	0.01566	0.4745
0.000132367	1.90875e-06	0.0253367	0.049175	0.0003971	1.527e-05	0.07601	0.3934
2.10367e-05	8.255e-07	0.00337333	0.0601	6.311e-05	6.604e-06	0.01012	0.4808
1.065e-05	1.53125e-06	0.00177867	0.0615375	3.195e-05	1.225e-05	0.005336	0.4923
3.66333e-06	2.0925e-06	0.000722333	0.061525	1.099e-05	1.674e-05	0.002167	0.4922
2.145e-06	1.66625e-06	0.000346	0.0615625	6.435e-06	1.333e-05	0.001038	0.4925
0.000104967	1.95625e-06	0.0214	0.051125	0.0003149	1.565e-05	0.0642	0.409
0.000162733	9.44125e-07	0.02743	0.0487125	0.0004882	7.553e-06	0.08229	0.3897
0.00101667	8.125e-07	0.0984333	0.00844	0.00305	6.5e-06	0.2953	0.06752
1.984e-05	2.0525e-06	0.002539	0.0611	5.952e-05	1.642e-05	0.007617	0.4888
0.000821	1.64125e-06	0.0901	0.0143	0.002463	1.313e-05	0.2703	0.1144
2.71233e-05	1.72125e-06	0.00422	0.060125	8.137e-05	1.377e-05	0.01266	0.481
0.000644333	8.36125e-07	0.0810333	0.0201	0.001933	6.689e-06	0.2431	0.1608
3.59667e-05	1.73875e-06	0.00651333	0.0587625	0.0001079	1.391e-05	0.01954	0.4701
0.000528667	1.355e-06	0.0709	0.0258	0.001586	1.084e-05	0.2127	0.2064
4.60333e-05	1.7675e-06	0.00864667	0.0577625	0.0001381	1.414e-05	0.02594	0.4621
0.000350667	1.27875e-06	0.0531667	0.0354375	0.001052	1.023e-05	0.1595	0.2835
6.92e-05	1.234e-06	0.01343	0.0551625	0.0002076	9.872e-06	0.04029	0.4413
0.000261533	2.24375e-06	0.0439	0.040125	0.0007846	1.795e-05	0.1317	0.321
8.58333e-05	1.45875e-06	0.0164067	0.0547875	0.0002575	1.167e-05	0.04922	0.4383
0.000172267	1.6875e-06	0.03053	0.04695	0.0005168	1.35e-05	0.09159	0.3756
0.000121533	1.61375e-06	0.0227267	0.0508125	0.0003646	1.291e-05	0.06818	0.4065
8.21333e-05	1.72e-06	0.0152833	0.0541375	0.0002464	1.376e-05	0.04585	0.4331
0.000187033	1.9225e-06	0.0322733	0.046325	0.0005611	1.538e-05	0.09682	0.3706
6.92667e-05	1.43625e-06	0.0132533	0.055175	0.0002078	1.149e-05	0.03976	0.4414
0.000192733	1.5325e-06	0.0336667	0.045175	0.0005782	1.226e-05	0.101	0.3614
5.22e-05	1.69e-06	0.0102967	0.057125	0.0001566	1.352e-05	0.03089	0.457
3.76667e-05	1.48125e-06	0.00745667	0.0576625	0.000113	1.185e-05	0.02237	0.4613
2.75667e-05	1.73625e-06	0.00572667	0.0594	8.27e-05	1.389e-05	0.01718	0.4752
2.09767e-05	1.82e-06	0.00396667	0.0599125	6.293e-05	1.456e-05	0.0119	0.4793
0.000106067	1.54875e-06	0.02016	0.0520125	0.0003182	1.239e-05	0.06048	0.4161
1.53233e-05	1.09713e-06	0.00284967	0.060475	4.597e-05	8.777e-06	0.008549	0.4838
9.04e-06	1.855e-06	0.00159667	0.0608875	2.712e-05	1.484e-05	0.00479	0.4871
3.64e-06	1.77625e-06	0.000588667	0.0614625	1.092e-05	1.421e-05	0.001766	0.4917
1.184e-06	1.78125e-06	0.000274067	0.06145	3.552e-06	1.425e-05	0.0008222	0.4916
8.28667e-05	1.46625e-06	0.0158233	0.054275	0.0002486	1.173e-05	0.04747	0.4342
0.0001179	1.57625e-06	0.0215433	0.0516375	0.0003537	1.261e-05	0.06463	0.4131
0.001084	9.0575e-07	0.102067	0.00709	0.003252	7.246e-06	0.3062	0.05672
1.45733e-05	2.02875e-06	0.00181933	0.060575	4.372e-05	1.623e-05	0.005458	0.4846
0.000742	1.019e-06	0.0869	0.0167875	0.002226	8.152e-06	0.2607	0.1343
2.42133e-05	1.69375e-06	0.00436333	0.0593875	7.264e-05	1.355e-05	0.01309	0.4751
0.000566667	1.22212e-06	0.0746	0.0232625	0.0017	9.777e-06	0.2238	0.1861
3.24133e-05	1.48625e-06	0.00639	0.0583375	9.724e-05	1.189e-05	0.01917	0.4667
0.000442	1.54125e-06	0.0649333	0.029125	0.001326	1.233e-05	0.1948	0.233
4.12667e-05	1.4775e-06	0.00799	0.05745	0.0001238	1.182e-05	0.02397	0.4596
0.000278367	1.8625e-06	0.0458667	0.0397375	0.0008351	1.49e-05	0.1376	0.3179
6.6e-05	1.87375e-06	0.0111133	0.056525	0.000198	1.499e-05	0.03334	0.4522
0.000212667	1.22637e-06	0.0365333	0.044275	0.000638	9.811e-06	0.1096	0.3542
7.31333e-05	1.99e-06	0.01489	0.05475	0.0002194	1.592e-05	0.04467	0.438
0.0001325	1.72625e-06	0.0246033	0.049625	0.0003975	1.381e-05	0.07381	0.397
9.43e-05	1.44e-06	0.01762	0.053125	0.0002829	1.152e-05	0.05286	0.425
6.33667e-05	1.275e-06	0.0117567	0.0563125	0.0001901	1.02e-05	0.03527	0.4505
0.0001235	1.7325e-06	0.0236233	0.0504375	0.0003705	1.386e-05	0.07087	0.4035
5.36e-05	1.705e-06	0.01047	0.056675	0.0001608	1.364e-05	0.03141	0.4534
3.73667e-05	1.52125e-06	0.00756667	0.0579	0.0001121	1.217e-05	0.0227	0.4632
2.63033e-05	2.025e-06	0.00579333	0.05925	7.891e-05	1.62e-05	0.01738	0.474
2.08633e-05	1.0865e-06	0.00449	0.0598875	6.259e-05	8.692e-06	0.01347	0.4791
1.61167e-05	1.04325e-06	0.00316367	0.0604	4.835e-05	8.346e-06	0.009491	0.4832
1.16567e-05	1.10562e-06	0.00215	0.060525	3.497e-05	8.845e-06	0.00645	0.4842
6.60333e-06	1.36625e-06	0.001295	0.061325	1.981e-05	1.093e-05	0.003885	0.4906
2.08733e-06	1.1035e-06	0.000375667	0.0616625	6.262e-06	8.828e-06	0.001127	0.4933

## Sheet: Figure 2b HetRW
For Boundary Points											For Tie Lines
[RNA initial sticker]	[Whi3 initial sticker]	[RNA dense sticker]	[Whi3 dense sticker]	SEM [RNA dense sticker]	SEM [Whi3 dense sticker]	[RNA dilute sticker]	[Whi3 dilute sticker]	SEM [RNA dilute sticker]	SEM [Whi3 dilute sticker]		[RNA initial sticker]	[Whi3 initial sticker]	[RNA dilute sticker]	[RNA dense sticker]	slope	SEM slope	intercept	SEM intercept
C1_0	C2_0	C1_den	C2_den	dC1_den	dC2_den	C1_sol	C2_sol	dC1_sol	dC2_sol		C1_0	C2_0	C1_sol	C1_den	m	d_m	b	d_b
0.0152	0.02847	0.1243	0.1609	0.0005454	0.0006694	0.0002818	0.0079	6.782e-06	3.423e-05		0.0152	0.02847	0.0002818	0.1243	1.236	0.01722	0.007554	8.003e-05
0.01551	0.02241	0.1392	0.1629	0.0005805	0.0009479	9.467e-05	0.003373	2.952e-06	1.284e-05		0.01551	0.02241	9.467e-05	0.1392	1.148	0.009648	0.003264	1.551e-05
0.0153	0.01628	0.1579	0.1609	0.000452	0.0005471	3.652e-05	0.0005957	3.192e-06	5.688e-06		0.0153	0.01628	3.652e-05	0.1579	1.016	0.00116	0.0005586	1.687e-06
0.0151	0.01183	0.1749	0.1433	0.0007791	0.0003155	0.0001271	8.348e-05	3.593e-06	2.475e-06		0.0151	0.01183	0.0001271	0.1749	0.8192	0.00297	-2.065e-05	2.842e-06
0.01542	0.01016	0.1825	0.1318	0.0005829	0.0005558	0.0004993	8.509e-05	6.809e-06	4.195e-06		0.01542	0.01016	0.0004993	0.1825	0.7234	0.003948	-0.0002762	6.988e-06
0.02708	0.005782	0.1846	0.08765	0.000739	0.000499	0.01609	0.001203	3.752e-05	1.891e-05		0.02708	0.005782	0.01609	0.1846	0.5126	0.006259	-0.007047	0.0001124
0.01525	0.007241	0.1886	0.1158	0.0006643	0.0006448	0.002472	0.0001723	1.865e-05	3.599e-06		0.01525	0.007241	0.002472	0.1886	0.6209	0.004649	-0.001363	1.806e-05
0.01931	0.005717	0.19	0.1012	0.0009961	0.0003938	0.008069	0.0005115	2.771e-05	5.404e-06		0.01931	0.005717	0.008069	0.19	0.5531	0.005563	-0.003952	5.159e-05
0.01544	0.005791	0.1907	0.1094	0.0007018	0.0006528	0.004539	0.0002743	2.025e-05	4.858e-06		0.01544	0.005791	0.004539	0.1907	0.5859	0.004676	-0.002385	2.59e-05
0.01544	0.005791	0.1907	0.1094	0.0007018	0.0006528	0.004539	0.0002743	2.025e-05	4.858e-06		0.01544	0.005791	0.004539	0.1907	0.5859	0.004676	-0.002385	2.59e-05
0.01509	0.004467	0.1935	0.1062	0.001005	0.0004231	0.006656	0.0004151	2.761e-05	6.077e-06		0.01509	0.004467	0.006656	0.1935	0.566	0.003863	-0.003353	3.122e-05
0.01191	0.005658	0.1888	0.118	0.0006589	0.0005284	0.002193	0.0001703	1.097e-05	4.173e-06		0.01191	0.005658	0.002193	0.1888	0.6313	0.003463	-0.001214	1.094e-05
0.01512	0.003229	0.1893	0.09921	0.001256	0.000657	0.00926	0.0005886	2.233e-05	6.195e-06		0.01512	0.003229	0.00926	0.1893	0.5477	0.00316	-0.004483	3.051e-05
0.008612	0.005672	0.1804	0.1319	0.0009925	0.0009648	0.0004309	8.218e-05	6.582e-06	2.394e-06		0.008612	0.005672	0.0004309	0.1804	0.7323	0.002231	-0.0002334	2.037e-06
0.007307	0.005727	0.1711	0.1404	0.0006363	0.0003666	0.0001187	8.294e-05	2.379e-06	2.178e-06		0.007307	0.005727	0.0001187	0.1711	0.8206	0.001489	-1.447e-05	1.182e-06
0.005337	0.005679	0.1569	0.1546	0.0005863	0.000549	4.026e-05	0.0004358	1.968e-06	8.445e-06		0.005337	0.005679	4.026e-05	0.1569	0.9828	0.0002387	0.0003962	4.079e-07
0.003929	0.005679	0.1482	0.1599	0.000357	0.0005845	4.432e-05	0.001323	2.651e-06	1.1e-05		0.003929	0.005679	4.432e-05	0.1482	1.07	0.001336	0.001276	3.222e-06
0.003037	0.005689	0.1413	0.1612	0.0006289	0.0004293	6.996e-05	0.002153	3.582e-06	2.524e-05		0.003037	0.005689	6.996e-05	0.1413	1.126	0.001378	0.002074	6.004e-06
0.002219	0.00569	0.1364	0.1597	0.0003531	0.0006175	9.165e-05	0.003041	4.497e-06	3.726e-05		0.002219	0.00569	9.165e-05	0.1364	1.149	0.001497	0.002936	1.037e-05
0.008926	0.02289	0.1157	0.1552	0.0006402	0.0008096	0.0004173	0.01052	5.641e-06	2.174e-05		0.008926	0.02289	0.0004173	0.1157	1.256	0.0146	0.009996	3.447e-05
0.008568	0.01605	0.1323	0.1626	0.0003875	0.0006204	0.0001353	0.004973	3.359e-06	1.688e-05		0.008568	0.01605	0.0001353	0.1323	1.193	0.007685	0.004812	2.286e-05
0.008755	0.01265	0.1431	0.1635	0.0006654	0.0004362	6.827e-05	0.00236	3.474e-06	1.829e-05		0.008755	0.01265	6.827e-05	0.1431	1.127	0.003507	0.002283	1.084e-05
0.008752	0.009312	0.1588	0.1586	0.0005016	0.0004565	4.493e-05	0.0005377	1.336e-06	9.493e-06		0.008752	0.009312	4.493e-05	0.1588	0.9957	0.0006608	0.000493	1.489e-06
0.008511	0.006671	0.1713	0.1406	0.0009547	0.0007886	0.0001264	8.576e-05	3.441e-06	3.362e-06		0.008511	0.006671	0.0001264	0.1713	0.8208	0.001734	-1.799e-05	1.195e-06
0.008832	0.005817	0.1793	0.1303	0.0006267	0.0004026	0.0004025	8.16e-05	7.563e-06	3.007e-06		0.008832	0.005817	0.0004025	0.1793	0.7278	0.002233	-0.0002114	4.229e-06
0.01551	0.003312	0.1896	0.09824	0.0005716	0.0005231	0.009572	0.0006199	2.478e-05	1.106e-05		0.01551	0.003312	0.009572	0.1896	0.5422	0.002929	-0.00457	3.222e-05
0.008616	0.004092	0.1871	0.1197	0.0006618	0.0005144	0.001759	0.000136	1.32e-05	4.828e-06		0.008616	0.004092	0.001759	0.1871	0.645	0.002519	-0.0009987	8.205e-06
0.01091	0.003231	0.1946	0.1101	0.0004123	0.0003376	0.004998	0.0003059	1.381e-05	5.282e-06		0.01091	0.003231	0.004998	0.1946	0.579	0.002626	-0.002588	1.768e-05
0.008696	0.003261	0.1879	0.1137	0.0008879	0.0004607	0.003073	0.0002408	3.199e-05	7.12e-06		0.008696	0.003261	0.003073	0.1879	0.6138	0.002333	-0.001646	1.47e-05
0.008696	0.003261	0.1879	0.1137	0.0008879	0.0004607	0.003073	0.0002408	3.199e-05	7.12e-06		0.008696	0.003261	0.003073	0.1879	0.6138	0.002333	-0.001646	1.47e-05
0.008505	0.002518	0.1925	0.1119	0.0009106	0.0006886	0.004113	0.0002697	1.765e-05	5.584e-06		0.008505	0.002518	0.004113	0.1925	0.5925	0.001879	-0.002167	9.154e-06
0.006715	0.003189	0.1854	0.1202	0.0008349	0.0007798	0.001545	0.0001381	1.465e-05	3.468e-06		0.006715	0.003189	0.001545	0.1854	0.653	0.001768	-0.0008708	4.444e-06
0.008536	0.001823	0.19	0.107	0.0009342	0.0008008	0.00547	0.0003505	2.714e-05	9.296e-06		0.008536	0.001823	0.00547	0.19	0.5779	0.001623	-0.002811	1.061e-05
0.00486	0.003201	0.1774	0.1309	0.0007238	0.0007618	0.0003957	8.091e-05	7.746e-06	5.103e-06		0.00486	0.003201	0.0003957	0.1774	0.739	0.001013	-0.0002115	1.534e-06
0.004159	0.00326	0.171	0.1398	0.001052	0.0005739	0.0001164	8.178e-05	3.053e-06	2.7e-06		0.004159	0.00326	0.0001164	0.171	0.8176	0.0007434	-1.339e-05	4.604e-07
0.003028	0.003221	0.1582	0.1524	0.0008223	0.0006487	4.821e-05	0.0003403	2.69e-06	5.833e-06		0.003028	0.003221	4.821e-05	0.1582	0.9615	9.919e-05	0.0002939	9.804e-08
0.002213	0.003198	0.1539	0.1593	0.0008439	0.000668	4.176e-05	0.0008985	2.82e-06	1.281e-05		0.002213	0.003198	4.176e-05	0.1539	1.03	0.0004168	0.0008555	7.69e-07
0.001724	0.00323	0.1463	0.1582	0.0005823	0.0005391	4.933e-05	0.001343	2.923e-06	2.442e-05		0.001724	0.00323	4.933e-05	0.1463	1.073	0.0006213	0.00129	2.711e-06
0.00127	0.003255	0.1437	0.1599	0.000767	0.0007327	7.124e-05	0.001889	3.362e-06	1.493e-05		0.00127	0.003255	7.124e-05	0.1437	1.1	0.0003286	0.001811	6.503e-07
0.005016	0.0194	0.1081	0.1486	0.0004766	0.0008816	0.0006437	0.01276	7.837e-06	3.434e-05		0.005016	0.0194	0.0006437	0.1081	1.265	0.01034	0.01195	3.799e-05
0.004954	0.0127	0.1261	0.1594	0.0007415	0.000983	0.0002125	0.006293	4.172e-06	2.129e-05
0.004879	0.009138	0.1383	0.1625	0.0004235	0.0007077	9.616e-05	0.003183	3.552e-06	1.516e-05
0.005015	0.007249	0.1457	0.1591	0.0009252	0.0008281	4.318e-05	0.001585	1.27e-06	1.229e-05
0.004856	0.005167	0.16	0.1574	0	0	3.238e-05	0.0004078	0	0
0.00482	0.003778	0.1713	0.1403	0.000556	0.0004756	0.0001281	8.166e-05	3.118e-06	3.687e-06
0.004963	0.003269	0.1774	0.1307	0	0	0.0003687	7.344e-05	0	0
0.008716	0.001861	0.1885	0.1055	0	0	0.005716	0.0003639	0	0
0.004832	0.002295	0.183	0.1214	0.0006541	0.000594	0.001235	0.0001171	1.278e-05	5.358e-06
0.00612	0.001812	0.1861	0.1111	0	0	0.003097	0.0002113	0	0
0.004976	0.001866	0.1873	0.1182	0	0	0.00201	0.000171	0	0
0.004976	0.001866	0.1873	0.1182	0	0	0.00201	0.000171	0	0
0.004799	0.001421	0.1867	0.1153	0	0	0.002529	0.0001841	0	0
0.003789	0.0018	0.1848	0.1247	0	0	0.001023	0.0001014	0	0
0.002755	0.001814	0.1743	0.1304	0	0	0.0003107	7.233e-05	0	0
0.002334	0.00183	0.1732	0.1411	0	0	0.0001298	9.796e-05	0	0
0.001701	0.00181	0.1597	0.151	0	0	5.244e-05	0.0002611	0	0
0.00126	0.001821	0.1539	0.1545	0.0006188	0.0006099	4.327e-05	0.0005772	2.309e-06	8.077e-06
0.0009727	0.001822	0.1479	0.1547	0	0	3.666e-05	0.0008056	0	0
0.00071	0.00182	0.1464	0.1553	0.0003107	0.0004825	5.435e-05	0.001076	2.713e-06	1.027e-05
0.002811	0.007207	0.1328	0.1595	0	0	0.0001368	0.003758	0	0
0.002712	0.00508	0.1404	0.157	0	0	5.795e-05	0.001951	0	0
0.00276	0.003989	0.1502	0.1586	0.0006045	0.0007077	5.239e-05	0.001013	3.207e-06	1.094e-05
0.002746	0.002921	0.1596	0.1519	0	0	2.599e-05	0.0003304	0	0
0.00273	0.00214	0.1701	0.1394	0.0008083	0.0005593	0.0001209	8.9e-05	5.943e-06	4.965e-06
0.002755	0.001814	0.1743	0.1304	0	0	0.0003107	7.233e-05	0	0
0.002743	0.001303	0.1832	0.1266	0	0	0.0008358	0.0001013	0	0
0.003474	0.001028	0.1876	0.1174	0	0	0.001884	0.0001467	0	0
0.002782	0.001043	0.1824	0.1206	0	0	0.001268	0.0001174	0	0
0.002782	0.001043	0.1824	0.1206	0	0	0.001268	0.0001174	0	0
0.002712	0.0008029	0.1872	0.1213	0	0	0.001555	0.0001439	0	0
0.002141	0.001017	0.18	0.1256	0	0	0.0006729	7.964e-05	0	0
0.001545	0.001017	0.1748	0.1357	0	0	0.0002329	7.048e-05	0	0
0.001302	0.001021	0.1705	0.1405	0	0	0.0001078	8.253e-05	0	0
0.0009527	0.001014	0.1624	0.1481	0.0007092	0.0006065	4.283e-05	0.0001922	2.068e-06	5.174e-06
0.0007044	0.001018	0.1587	0.1541	0	0	5.7e-05	0.0004077	0	0
0.0005413	0.001014	0.156	0.1555	0	0	4.193e-05	0.0004935	0	0
0.0003983	0.001021	0.1502	0.153	0.0007037	0.0002464	4.155e-05	0.0006533	2.01e-06	6.534e-06
0.001574	0.004037	0.1406	0.1584	0	0	7.252e-05	0.002224	0	0
0.001541	0.002886	0.147	0.158	0.0005201	0.0006251	5.134e-05	0.001207	2.402e-06	7.364e-06
0.001564	0.002261	0.1522	0.1553	0.0005056	0.0006074	3.208e-05	0.0006905	4.775e-06	1.553e-05
0.001544	0.001643	0.1617	0.1506	0.0005142	0.000642	4.014e-05	0.0002433	2.123e-06	2.623e-06
0.001525	0.001195	0.1692	0.1398	0	0	0.0001273	9.032e-05	0	0
0.001545	0.001017	0.1748	0.1357	0	0	0.0002329	7.048e-05	0	0
0.001529	0.0007261	0.181	0.1296	0	0	0.0005368	8.714e-05	0	0
0.001936	0.0005733	0.1848	0.1233	0.0007063	0.0005891	0.001248	0.000132	2.22e-05	9.015e-06
0.001561	0.0005853	0.1801	0.1245	0	0	0.0007697	8.723e-05	0	0
0.001561	0.0005853	0.1801	0.1245	0	0	0.0007697	8.723e-05	0	0
0.00152	0.00045	0.1894	0.1297	0	0	0.0009678	0.0001149	0	0
0.0012	0.00057	0.1762	0.1288	0	0	0.0004718	0.0001022	0	0
0.000865	0.0005697	0.1766	0.1383	0	0	0.0002017	7.386e-05	0	0
0.0007365	0.0005773	0.1678	0.138	0	0	0.000104	7.894e-05	0	0
0.0005355	0.0005698	0.1628	0.1449	0.0004279	0.000506	5.223e-05	0.0001502	3.511e-06	5.924e-06
0.0003962	0.0005727	0.16	0.1496	0	0	3.888e-05	0.0002307	0	0
0.0003039	0.0005693	0.1574	0.1516	0	0	4.271e-05	0.0003002	0	0

## Sheet: Figure 2b HetRW HomoR
For Boundary Points											For Tie Lines
[RNA initial sticker]	[Whi3 initial sticker]	[RNA dense sticker]	[Whi3 dense sticker]	SEM [RNA dense sticker]	SEM [Whi3 dense sticker]	[RNA dilute sticker]	[Whi3 dilute sticker]	SEM [RNA dilute sticker]	SEM [Whi3 dilute sticker]		[RNA initial sticker]	[Whi3 initial sticker]	[RNA dilute sticker]	[RNA dense sticker]	slope	SEM slope	intercept	SEM intercept
C1_0	C2_0	C1_den	C2_den	dC1_den	dC2_den	C1_sol	C2_sol	dC1_sol	dC2_sol		C1_0	C2_0	C1_sol	C1_den	m	d_m	b	d_b
0.0152	0.02847	0.1384	0.1574	0.0007147	0.0005854	0.0003352	0.01014	7.092e-06	3.349e-05		0.0152	0.02847	0.0003352	0.1384	1.069	0.01773	0.009785	8.816e-05
0.07592	0.0057	0.3708	0.02652	0.0009468	0.0002533	0.0001461	4.094e-05	3.431e-06	1.829e-06		0.07592	0.0057	0.0001461	0.3708	0.07157	0.0006367	3.049e-05	1.699e-06
0.01551	0.02241	0.1579	0.1568	0.0009608	0.0007724	0.0001652	0.005904	2.959e-06	2.61e-05		0.01551	0.02241	0.0001652	0.1579	0.9578	0.01147	0.005747	3.98e-05
0.05976	0.005814	0.3632	0.03202	0.0008379	0.0001759	0.0001343	5.852e-05	3.029e-06	2.001e-06		0.05976	0.005814	0.0001343	0.3632	0.08826	0.001358	4.671e-05	5.293e-06
0.0153	0.01628	0.1817	0.1492	0.0009139	0.0006916	8.664e-05	0.002982	4.297e-06	1.538e-05		0.0153	0.01628	8.664e-05	0.1817	0.8056	0.00574	0.002912	1.634e-05
0.0434	0.005736	0.3468	0.04317	0.0006498	0.000468	0.0001308	7.683e-05	7.204e-06	4.086e-06		0.0434	0.005736	0.0001308	0.3468	0.1244	0.0007968	6.058e-05	2.455e-06
0.0151	0.01183	0.2115	0.137	0.0006437	0.0005935	6.876e-05	0.001478	2.362e-06	1.282e-05		0.0151	0.01183	6.876e-05	0.2115	0.6412	0.003376	0.001434	1.278e-05
0.03156	0.005661	0.328	0.05481	0.0004136	0.0002321	0.0001045	0.0001193	3.426e-06	3.841e-06		0.03156	0.005661	0.0001045	0.328	0.1669	0.0008919	0.0001019	4.713e-06
0.01542	0.01016	0.2284	0.128	0.0005402	0.0006928	7.553e-05	0.001021	3.433e-06	1.099e-05		0.01542	0.01016	7.553e-05	0.2284	0.5563	0.00264	0.0009791	8.926e-06
0.02708	0.005782	0.3164	0.06374	0.0009859	0.0004028	0.0001111	0.000137	3.536e-06	4.031e-06		0.02708	0.005782	0.0001111	0.3164	0.2012	0.0006962	0.0001147	2.017e-06
0.01525	0.007241	0.2562	0.1079	0.0008313	0.0004603	8.008e-05	0.0005318	2.437e-06	5.771e-06		0.01525	0.007241	8.008e-05	0.2562	0.4193	0.001361	0.0004983	3.547e-06
0.01931	0.005717	0.3	0.08061	0.000772	0.0004409	0.0001004	0.0002411	2.266e-06	3.82e-06		0.01931	0.005717	0.0001004	0.3	0.2681	0.001089	0.0002142	2.603e-06
0.01544	0.005791	0.2815	0.09473	0.0008289	0.000404	8.967e-05	0.0003459	3.981e-06	4.145e-06		0.01544	0.005791	8.967e-05	0.2815	0.3355	0.001051	0.0003158	2.633e-06
0.01544	0.005791	0.2815	0.09473	0.0008289	0.000404	8.967e-05	0.0003459	3.981e-06	4.145e-06		0.01544	0.005791	8.967e-05	0.2815	0.3355	0.001051	0.0003158	2.633e-06
0.01509	0.004467	0.2957	0.07874	0.0007111	0.0004923	9.683e-05	0.000245	2.366e-06	4.889e-06		0.01509	0.004467	9.683e-05	0.2957	0.2656	0.0008121	0.0002193	2.249e-06
0.01191	0.005658	0.2585	0.1069	0	0	8.394e-05	0.0005191	0	0		0.01191	0.005658	8.394e-05	0.2585	0.4117	0	0.0007551	0
0.01512	0.003229	0.3186	0.06121	0	0	0.000125	0.0001371	0	0		0.01512	0.003229	0.000125	0.3186	0.1918	0	0.0003295	0
0.008612	0.005672	0.2304	0.1215	0.001144	0.0003454	8.16e-05	0.0008954	2.458e-06	1.289e-05		0.008612	0.005672	8.16e-05	0.2304	0.5237	0.001343	0.0008528	5.799e-06
0.01527	0.00274	0.3286	0.0553	0.0006912	0.0002537	0.0001185	0.0001158	2.139e-06	3.363e-06		0.01527	0.00274	0.0001185	0.3286	0.168	0.0002393	9.59e-05	9.546e-07
0.007307	0.005727	0.2201	0.1315	0	0	7.269e-05	0.001179	0	0		0.007307	0.005727	7.269e-05	0.2201	0.5923	0	0.001399	0
0.01514	0.002001	0.3422	0.04201	0.0008526	0.0002934	0.0001288	7.396e-05	3.334e-06	1.938e-06		0.01514	0.002001	0.0001288	0.3422	0.1226	0.0002531	5.817e-05	5.523e-07
0.005337	0.005679	0.1992	0.1385	0.0005781	0.0003663	8.335e-05	0.001794	2.135e-06	1.256e-05		0.005337	0.005679	8.335e-05	0.1992	0.6866	0.001395	0.001737	6.508e-06
0.01514	0.001473	0.3542	0.03149	0.0004661	0.0004334	0.0001329	4.873e-05	3.429e-06	3.022e-06		0.01514	0.001473	0.0001329	0.3542	0.08881	0.0002583	3.693e-05	6.398e-07
0.003929	0.005679	0.1895	0.1441	0.0004184	0.0007027	9.527e-05	0.002493	4.048e-06	1.373e-05		0.003929	0.005679	9.527e-05	0.1895	0.7477	0.001687	0.002422	5.847e-06
0.01517	0.001139	0.3663	0.02528	0.0006295	0.0002731	0.0001294	3.771e-05	4.599e-06	1.979e-06		0.01517	0.001139	0.0001294	0.3663	0.06894	0.0001757	2.879e-05	4.675e-07
0.003037	0.005689	0.1815	0.1488	0.0006789	0.0006738	9.568e-05	0.003018	3.597e-06	1.625e-05		0.003037	0.005689	9.568e-05	0.1815	0.8037	0.001693	0.002941	5.852e-06
0.01517	0.0008322	0.3741	0.01903	0	0	0.0001726	2.158e-05	0	0		0.01517	0.0008322	0.0001726	0.3741	0.05083	0	6.104e-05	0
0.002219	0.00569	0.1677	0.1478	0	0	0.0001304	0.00378	0	0		0.002219	0.00569	0.0001304	0.1677	0.8595	0	0.003783	0
0.01515	0.0005511	0.3813	0.01273	0	0	0.00015	1.539e-05	0	0		0.01515	0.0005511	0.00015	0.3813	0.03336	0	4.572e-05	0
0.01509	0.0003053	0.3863	0.007798	0.001098	0.0001247	0.000149	6.97e-06	5.077e-06	7.155e-07		0.01509	0.0003053	0.000149	0.3863	0.02018	8.071e-06	3.964e-06	1.785e-08
0.01526	0.000112	0.3916	0.00275	0.0007481	0.0001229	0.0001534	2.665e-06	2.825e-06	4.283e-07		0.01526	0.000112	0.0001534	0.3916	0.007019	8.445e-06	1.588e-06	1.161e-08
0.01507	5.708e-05	0.3949	0.001511	0.0007524	6.968e-05	0.0001651	1.091e-06	5.393e-06	2.999e-07		0.01507	5.708e-05	0.0001651	0.3949	0.003825	2.591e-06	4.595e-07	4.434e-09
0.09373	0.003409	0.3816	0.01299	0.001629	0.0001665	0.0001415	1.775e-05	2.959e-06	1.027e-06		0.09373	0.003409	0.0001415	0.3816	0.03413	0.0005158	1.293e-05	1.194e-06
0.008926	0.02289	0.1303	0.1543	0.0007232	0.0002733	0.0004879	0.01194	4.625e-06	1.93e-05		0.008926	0.02289	0.0004879	0.1303	1.098	0.01301	0.01141	4.088e-05
0.06103	0.003347	0.3771	0.01948	0.0008579	0.0001601	0.0001439	3.066e-05	4.773e-06	1.601e-06		0.06103	0.003347	0.0001439	0.3771	0.05167	0.0004521	2.324e-05	1.685e-06
0.008568	0.01605	0.1535	0.1565	0.0006144	0.0006365	0.000213	0.006719	3.851e-06	3.497e-05		0.008568	0.01605	0.000213	0.1535	0.9776	0.007593	0.006513	4.687e-05
0.0428	0.003213	0.3706	0.02602	0.0004544	0.0003195	0.0001636	4.324e-05	4.731e-06	2.315e-06		0.0428	0.003213	0.0001636	0.3706	0.07018	0.0004793	3.177e-05	1.305e-06
0.008755	0.01265	0.1691	0.1518	0.000626	0.0003855	0.000117	0.004211	5.644e-06	1.954e-05		0.008755	0.01265	0.000117	0.1691	0.8737	0.005281	0.00411	2.691e-05
0.03374	0.003283	0.3604	0.03361	0.0007231	0.000442	0.0001377	5.69e-05	3.586e-06	2.055e-06		0.03374	0.003283	0.0001377	0.3604	0.09316	0.0002657	4.407e-05	4.493e-07
0.008752	0.009312	0.1928	0.1452	0.000921	0.0004652	8.537e-05	0.002297	3.353e-06	1.825e-05		0.008752	0.009312	8.537e-05	0.1928	0.7417	0.003048	0.002234	1.31e-05
0.02483	0.003282	0.3476	0.04192	0.0005844	0.0004394	0.0001416	8.409e-05	4.26e-06	3.315e-06
0.008511	0.006671	0.222	0.1323	0.0006313	0.0004657	7.189e-05	0.00123	3.078e-06	6.014e-06
0.01779	0.003192	0.3315	0.05407	0	0	0.0001337	0.0001205	0	0
0.008832	0.005817	0.2325	0.124	0.0008691	0.000586	6.775e-05	0.0008789	4.381e-06	1.007e-05
0.01551	0.003312	0.3221	0.062	0.0006663	0.0003544	0.0001201	0.0001505	6.813e-06	1.976e-06
0.008616	0.004092	0.2589	0.1041	0.0006933	0.0004791	8.914e-05	0.000494	3.021e-06	5.207e-06
0.01091	0.003231	0.2976	0.07803	0.0006684	0.000298	9.541e-05	0.0002419	1.988e-06	3.758e-06
0.008696	0.003261	0.2816	0.09085	0.0008094	0.000518	8.949e-05	0.0003332	5.558e-06	2.535e-05
0.008696	0.003261	0.2816	0.09085	0.0008094	0.000518	8.949e-05	0.0003332	5.558e-06	2.535e-05
0.008505	0.002518	0.2973	0.07716	0.0008108	0.0003075	0.0001115	0.0002319	3.359e-06	4.658e-06
0.006715	0.003189	0.2628	0.1025	0.0009564	0.0005036	9.004e-05	0.0004666	3.378e-06	7.791e-06
0.008536	0.001823	0.3204	0.06179	0.001205	0.0002187	0.0001149	0.000135	3.688e-06	5.218e-06
0.00486	0.003201	0.2405	0.1154	0.000551	0.0006666	7.317e-05	0.0007418	4.765e-06	1.147e-05
0.008694	0.00156	0.3302	0.05298	0.0004612	0.0002835	0.0001356	0.0001047	6.837e-06	3.536e-06
0.004159	0.00326	0.232	0.1254	0	0	7.191e-05	0.0009269	0	0
0.00859	0.001135	0.3507	0.04051	0.0006025	0.0003162	0.0001275	7.404e-05	2.593e-06	1.756e-06
0.003028	0.003221	0.2111	0.1297	0.0007726	0.0006699	7.689e-05	0.001269	3.894e-06	8.973e-06
0.008529	0.0008298	0.3569	0.03136	0.001034	0.0003838	0.0001325	5.127e-05	2.766e-06	2.36e-06
0.002213	0.003198	0.2036	0.1365	0.0009378	0.0006871	8.204e-05	0.001671	2.162e-06	1.853e-05
0.008612	0.0006465	0.365	0.02501	0.001682	0.0003794	0.0001573	3.9e-05	4.41e-06	2.914e-06
0.001724	0.00323	0.1952	0.1403	0.000711	0.0005725	9.192e-05	0.001954	4.946e-06	1.201e-05
0.008681	0.0004762	0.3772	0.01823	0.001056	0.0001783	0.0001533	2.627e-05	4.568e-06	1.432e-06
0.008577	0.0003119	0.3784	0.01261	0.00118	0.0001888	0.0001538	1.728e-05	4.93e-06	1.291e-06
0.008604	0.0001741	0.3924	0.007096	0.001007	0.0002333	0.0001581	9.122e-06	4.946e-06	7.134e-07
0.008734	6.411e-05	0.3934	0.002388	0.002219	5.24e-05	0.0001632	2.965e-06	3.66e-06	3.755e-07
0.008502	3.221e-05	0.399	0.001407	0.001527	5.505e-05	0.0001564	1.6e-06	4.126e-06	2.84e-07
0.09366	0.001895	0.3913	0.00768	0.0009624	0.0002208	0.0001501	9.138e-06	3.869e-06	1.08e-06
0.05172	0.001881	0.3844	0.01284	0.0007275	0.0001725	0.0001613	1.964e-05	3.627e-06	1.77e-06
0.004954	0.0127	0.1483	0.1538	0.0007558	0.0006463	0.0002401	0.007245	4.732e-06	2.553e-05
0.03387	0.001858	0.379	0.01898	0.001058	0.0003002	0.0001542	2.847e-05	3.095e-06	1.154e-06
0.004879	0.009138	0.1657	0.1526	0.0006132	0.0005462	0.0001491	0.004404	4.83e-06	2.079e-05
0.02437	0.001829	0.3668	0.02577	0.0006959	0.0002075	0.0001461	3.891e-05	3.773e-06	1.821e-06
0.005015	0.007249	0.179	0.1462	0.0006691	0.0004797	0.0001031	0.002919	3.887e-06	2.695e-05
0.01933	0.001881	0.3576	0.03219	0.000702	0.0003869	0.0001307	5.267e-05	3.471e-06	2.045e-06
0.004856	0.005167	0.2014	0.1375	0.0005279	0.00056	8.262e-05	0.001673	2.808e-06	1.761e-05
0.01378	0.001821	0.345	0.04137	0.0004269	0.0003828	0.0001399	7.065e-05	3.523e-06	3.464e-06
0.00482	0.003778	0.2256	0.1248	0	0	7.859e-05	0.0009875	0	0
0.01007	0.001807	0.328	0.05383	0.0004657	0.0003896	0.0001177	0.0001095	3.585e-06	3.329e-06
0.004963	0.003269	0.2388	0.1163	0.0006417	0.0005498	7.824e-05	0.0007343	3.806e-06	9.171e-06
0.008716	0.001861	0.319	0.06078	0.0007332	0.0003551	0.0001139	0.0001484	4.47e-06	4.064e-06
0.004832	0.002295	0.2665	0.09791	0.0007173	0.0004105	9.67e-05	0.000417	5.013e-06	1.4e-05
0.00612	0.001812	0.2983	0.07431	0.0007138	0.0002941	9.322e-05	0.0002059	5.357e-06	6.171e-06
0.004976	0.001866	0.2785	0.08572	0.001089	0.0005174	9.969e-05	0.0002895	5.347e-06	7.12e-06
0.004976	0.001866	0.2785	0.08572	0.001089	0.0005174	9.969e-05	0.0002895	5.347e-06	7.12e-06
0.004799	0.001421	0.2985	0.07326	0.0008618	0.00032	0.0001072	0.0002105	3.217e-06	3.986e-06
0.003789	0.0018	0.2673	0.09584	0.0009054	0.0007115	9.428e-05	0.0004058	2.529e-06	5.143e-06
0.004838	0.001033	0.3242	0.05733	0.0008783	0.0004928	0.0001392	0.0001349	4.534e-06	6.225e-06
0.002755	0.001814	0.248	0.1085	0.0006796	0.0005886	7.986e-05	0.0005907	5.814e-06	1.527e-05
0.004879	0.0008753	0.335	0.0506	0.001158	0.0002144	0.0001262	0.0001108	4.674e-06	2.235e-06
0.002334	0.00183	0.2448	0.1138	0.0008766	0.0005473	8.335e-05	0.0006918	2.9e-06	7.109e-06
0.004826	0.0006378	0.3502	0.03966	0.000969	0.0005056	0.0001433	7.298e-05	4.307e-06	2.921e-06
0.001701	0.00181	0.2294	0.1197	0.0005645	0.0009418	7.995e-05	0.0008915	3.63e-06	6.609e-06
0.004857	0.0004725	0.3624	0.03015	0.001516	0.000376	0.0001457	5.064e-05	4.188e-06	1.92e-06
0.00126	0.001821	0.2179	0.1248	0	0	7.429e-05	0.001109	0	0
0.004859	0.0003648	0.3684	0.02474	0.0009335	0.0002651	0.0001459	3.702e-05	4.745e-06	3.226e-06
0.004854	0.0002662	0.3702	0.01884	0.0006748	0.0001112	0.0001645	2.617e-05	4.02e-06	1.123e-06
0.004843	0.0001761	0.387	0.01228	0.0007096	0.0002164	0.0001611	1.536e-05	3.38e-06	1.408e-06
0.004816	9.745e-05	0.3901	0.006928	0.0007518	0.000172	0.0001585	7.719e-06	5.161e-06	1.301e-06
0.004831	3.547e-05	0.3989	0.002596	0.001266	7.423e-05	0.0001657	3.246e-06	7.982e-06	4.879e-07
0.004804	1.82e-05	0.3929	0.001219	0.0008112	6.139e-05	0.0001792	1.567e-06	8.048e-06	5.253e-07
0.07248	0.001044	0.3951	0.005264	0.001596	7.803e-05	0.0001453	6.003e-06	3.205e-06	7.963e-07
0.05206	0.001053	0.3948	0.007629	0.001243	0.0001094	0.0001551	9.145e-06	3.875e-06	7.292e-07
0.02895	0.001053	0.3839	0.01285	0	0	0.0001827	1.864e-05	0	0
0.002811	0.007207	0.1641	0.1505	0.0007069	0.0008045	0.0001526	0.004544	4.07e-06	1.743e-05
0.01922	0.001054	0.3787	0.01923	0.0007397	0.0002329	0.0001513	2.5e-05	4.519e-06	1.196e-06
0.002712	0.00508	0.1833	0.148	0	0	9.945e-05	0.002791	0	0
0.01355	0.001017	0.3686	0.02679	0	0	0.0001459	3.616e-05	0	0
0.00276	0.003989	0.1981	0.1405	0.0009421	0.0004331	7.454e-05	0.001955	3.327e-06	1.142e-05
0.01064	0.001035	0.3582	0.03122	0	0	0.0001385	6.082e-05	0	0
0.002746	0.002921	0.2172	0.1294	0.0007046	0.0005426	6.79e-05	0.001227	4.747e-06	1.949e-05
0.007791	0.00103	0.3478	0.03989	0.0007749	0.000288	0.0001333	7.624e-05	1.285e-05	4.965e-06
0.00273	0.00214	0.2386	0.1164	0.0005625	0.0006841	7.438e-05	0.0007438	2.776e-06	1.208e-05
0.005706	0.001024	0.3324	0.05249	0.001298	0.0002614	0.0001147	0.0001058	4.319e-06	3.825e-06
0.002755	0.001814	0.248	0.1085	0.0006796	0.0005886	7.986e-05	0.0005907	5.814e-06	1.527e-05
0.004838	0.001033	0.3242	0.05733	0.0008783	0.0004928	0.0001392	0.0001349	4.534e-06	6.225e-06
0.002743	0.001303	0.2703	0.09206	0	0	9.891e-05	0.000386	0	0
0.003474	0.001028	0.3023	0.07116	0.0005697	0.0005544	0.0001155	0.0001878	4.441e-06	4.994e-06
0.002782	0.001043	0.2883	0.07923	0.0006624	0.0005018	0.0001051	0.0002523	2.946e-06	7.201e-06
0.002782	0.001043	0.2883	0.07923	0.0006624	0.0005018	0.0001051	0.0002523	2.946e-06	7.201e-06
0.002712	0.0008029	0.3088	0.06852	0.000713	0.0004509	0.0001005	0.0001813	5.062e-06	1.289e-05
0.002141	0.001017	0.2813	0.08952	0.001008	0.0003488	8.909e-05	0.0003127	2.592e-06	1.057e-05
0.002713	0.0005793	0.3269	0.05439	0.0006247	0.0002213	0.0001264	0.0001151	3.898e-06	2.989e-06
0.001545	0.001017	0.2618	0.1006	0.0005473	0.0002749	8.969e-05	0.0004409	4.153e-06	5.772e-06
0.002722	0.0004884	0.3352	0.04765	0	0	0.0001196	9.68e-05	0	0
0.001302	0.001021	0.255	0.1026	0.000763	0.0007201	8.917e-05	0.0004876	3.636e-06	7.622e-06
0.002703	0.0003573	0.3481	0.03667	0.0006673	0.0003134	0.0001652	6.42e-05	9.898e-06	5.079e-06
0.0009527	0.001014	0.2456	0.1087	0.0008153	0.0003331	6.937e-05	0.0006083	2.304e-06	1.72e-05
0.002715	0.0002642	0.3618	0.02809	0.0009166	0.000479	0.0001477	4.374e-05	6.671e-06	3.344e-06
0.002704	0.000203	0.3683	0.02237	0.0007716	0.0001921	0.0001501	3.334e-05	2.113e-06	1.618e-06
0.002724	0.0001494	0.3783	0.01731	0.001177	0.000208	0.0001456	2.536e-05	3.776e-06	1.553e-06
0.002705	9.836e-05	0.3826	0.01249	0.0008844	0.0002485	0.0001589	1.77e-05	4.894e-06	1.857e-06
0.002711	5.487e-05	0.3858	0.007101	0	0	0.0001624	7.583e-06	0	0
0.002734	2.007e-05	0.3962	0.002403	0.0008389	6.224e-05	0.0001551	4.047e-06	3.452e-06	1.19e-06
0.002693	1.02e-05	0.3972	0.001493	0.00105	6.481e-05	0.0001646	1.893e-06	7.4e-06	3.481e-07
0.0397	0.000572	0.3949	0.004572	0	0	0.0001573	7.293e-06	0	0
0.02931	0.000593	0.3935	0.00785	0.0007435	0.0001242	0.0001493	1.005e-05	2.687e-06	9.227e-07
0.01622	0.0005898	0.3815	0.01298	0.001865	0.0002755	0.0001591	1.939e-05	4.31e-06	1.061e-06
0.01076	0.0005904	0.3797	0.01885	0.001237	0.0002316	0.0001579	2.56e-05	5.2e-06	1.929e-06
0.001541	0.002886	0.2014	0.1386	0.0004945	0.0005417	7.459e-05	0.001816	2.124e-06	9.058e-06
0.007696	0.0005777	0.3605	0.0249	0.000869	0.0002521	0.0001495	3.82e-05	2.959e-06	1.378e-06
0.001564	0.002261	0.2136	0.1301	0.0005162	0.0006619	8.086e-05	0.001301	1.015e-05	1.812e-05
0.006029	0.0005866	0.3524	0.03045	0.0008055	0.00034	0.0001498	4.724e-05	6.281e-06	3.097e-06
0.001544	0.001643	0.2317	0.1192	0.0006471	0.0004772	7.95e-05	0.0008269	3.779e-06	9.095e-06
0.004381	0.000579	0.3474	0.03929	0.0009546	0.0002618	0.0001336	6.995e-05	2.808e-06	2.26e-06
0.001525	0.001195	0.2524	0.1066	0.0005995	0.0004582	7.503e-05	0.0005437	4.998e-06	8.983e-06
0.003187	0.0005718	0.3348	0.04817	0.001434	0.0002289	0.0001377	9.461e-05	3.929e-06	2.836e-06
0.001545	0.001017	0.2618	0.1006	0.0005473	0.0002749	8.969e-05	0.0004409	4.153e-06	5.772e-06
0.002713	0.0005793	0.3269	0.05439	0.0006247	0.0002213	0.0001264	0.0001151	3.898e-06	2.989e-06
0.001529	0.0007261	0.287	0.08395	0.0008918	0.0002492	8.498e-05	0.0002729	5.201e-06	7.1e-06
0.001936	0.0005733	0.3102	0.06521	0.001118	0.0001673	0.0001129	0.0001601	6.41e-06	4.513e-06
0.001561	0.0005853	0.3006	0.07346	0.0007505	0.0005051	0.0001089	0.0002075	2.864e-06	4.412e-06
0.001561	0.0005853	0.3006	0.07346	0.0007505	0.0005051	0.0001089	0.0002075	2.864e-06	4.412e-06
0.00152	0.00045	0.3141	0.06247	0.0007324	0.0002926	0.0001111	0.0001525	3.934e-06	4.367e-06
0.0012	0.00057	0.292	0.07923	0.001638	0.000489	0.0001103	0.0002522	5.425e-06	3.584e-06
0.001519	0.0003244	0.333	0.04904	0	0	0.0001269	0.0001008	0	0
0.000865	0.0005697	0.2745	0.08727	0	0	9.391e-05	0.000323	0	0
0.001539	0.0002762	0.3359	0.04369	0.001262	0.0003225	0.0001416	8.722e-05	3.822e-06	2.732e-06
0.0007365	0.0005773	0.2729	0.09076	0.000589	0.0006244	8.235e-05	0.0003707	2.693e-06	7.325e-06
0.001519	0.0002008	0.3506	0.03464	0.0007485	0.0003275	0.0001354	5.259e-05	5.433e-06	2.519e-06
0.001527	0.0001486	0.3615	0.02716	0.001049	0.0001961	0.0001518	4.037e-05	6.038e-06	2.147e-06
0.001518	0.000114	0.3746	0.02113	0.0009728	0.0002695	0.0001581	3.27e-05	6.216e-06	2.238e-06
0.001523	8.356e-05	0.3756	0.01656	0.0009664	0.000166	0.0001577	2.066e-05	4.82e-06	1.287e-06
0.001526	5.551e-05	0.3783	0.01044	0.0009851	0.0001417	0.0001783	1.753e-05	5.516e-06	1.446e-06
0.001509	3.053e-05	0.3925	0.006124	0.001218	0.0001269	0.000163	5.763e-06	5.012e-06	5.117e-07
0.001528	1.122e-05	0.3954	0.002535	0.001081	5.031e-05	0.00016	2.402e-06	3.218e-06	4.993e-07
0.001512	5.726e-06	0.3989	0.001125	0.0008875	3.036e-05	0.0001648	2.372e-06	6.306e-06	1.18e-06

## Sheet: Figure 2b HetRW HomoR HomoW
For Boundary Points											For Tie Lines
[RNA initial sticker]	[Whi3 initial sticker]	[RNA dense sticker]	[Whi3 dense sticker]	SEM [RNA dense sticker]	SEM [Whi3 dense sticker]	[RNA dilute sticker]	[Whi3 dilute sticker]	SEM [RNA dilute sticker]	SEM [Whi3 dilute sticker]		[RNA initial sticker]	[Whi3 initial sticker]	[RNA dilute sticker]	[RNA dense sticker]	slope	SEM slope	intercept	SEM intercept
C1_0	C2_0	C1_den	C2_den	dC1_den	dC2_den	C1_sol	C2_sol	dC1_sol	dC2_sol		C1_0	C2_0	C1_sol	C1_den	m	d_m	b	d_b
0.01558	0.06024	0.09644	0.2832	0.0005473	0.0005896	1.023e-05	0.002813	1.031e-06	1.39e-05		0.01558	0.06024	1.023e-05	0.09644	2.932	0.123	0.002784	9.993e-05
0.009023	0.0627	0.06286	0.3031	0.001265	0.00083	4.207e-06	0.003268	5.778e-07	1.71e-05		0.009023	0.0627	4.207e-06	0.06286	4.82	0.2565	0.003248	4.581e-05
0.01554	0.03983	0.1346	0.2643	0.0008815	0.0006982	1.1e-05	0.002319	7.661e-07	1.725e-05		0.01554	0.03983	1.1e-05	0.1346	1.954	0.05344	0.002298	6.743e-05
0.1062	0.005826	0.4715	0.02126	0.002814	0.0004	1.673e-05	0.000164	9.162e-07	4.131e-06		0.1062	0.005826	1.673e-05	0.4715	0.04516	0.001839	0.0001633	8.747e-06
0.0152	0.02847	0.1688	0.2431	0.0003937	0.0007545	1.341e-05	0.001985	1.037e-06	1.543e-05		0.0152	0.02847	1.341e-05	0.1688	1.431	0.02816	0.001967	7.853e-05
0.07592	0.0057	0.4622	0.02819	0.0007377	0.0004701	1.788e-05	0.0001735	1.473e-06	3.291e-06		0.07592	0.0057	1.788e-05	0.4622	0.06094	0.00195	0.0001724	6.367e-06
0.01551	0.02241	0.1999	0.2213	0.000931	0.0006882	1.469e-05	0.001695	1.001e-06	1.064e-05		0.01551	0.02241	1.469e-05	0.1999	1.1	0.01836	0.001679	3.19e-05
0.05976	0.005814	0.4479	0.03695	0.0008914	0.0001726	1.703e-05	0.0002189	1.447e-06	4.714e-06		0.05976	0.005814	1.703e-05	0.4479	0.08222	0.001526	0.0002179	1.733e-05
0.002785	0.02718	0.05159	0.3106	0.0008195	0.001012	4.526e-06	0.003419	8.759e-07	1.355e-05		0.002785	0.02718	4.526e-06	0.05159	5.965	0.1393	0.003392	2.094e-05
0.07248	0.001044	0.4923	0.005755	0.001461	0.0001086	1.816e-05	5.483e-05	1.398e-06	2.387e-06		0.07248	0.001044	1.816e-05	0.4923	0.01162	0.0002985	5.468e-05	3.225e-06
0.0153	0.01628	0.2356	0.194	0.00128	0.0008925	1.087e-05	0.001326	1.141e-06	1.435e-05		0.0153	0.01628	1.087e-05	0.2356	0.8186	0.01036	0.001317	2.554e-05
0.0434	0.005736	0.4381	0.04651	0.001292	0.0004079	1.263e-05	0.0002722	1.758e-06	4.981e-06		0.0434	0.005736	1.263e-05	0.4381	0.1057	0.001999	0.000271	1.02e-05
0.0151	0.01183	0.274	0.1671	0.000533	0.0009965	1.494e-05	0.001127	1.184e-06	9.087e-06		0.0151	0.01183	1.494e-05	0.274	0.6061	0.005694	0.001118	1.36e-05
0.03156	0.005661	0.4148	0.06132	0.0006275	0.0003692	1.407e-05	0.0003456	1.61e-06	5.284e-06		0.03156	0.005661	1.407e-05	0.4148	0.1471	0.001625	0.0003437	9.396e-06
0.01542	0.01016	0.2969	0.1513	0.000655	0.0005105	1.399e-05	0.0009998	1.515e-06	8.97e-06		0.01542	0.01016	1.399e-05	0.2969	0.5065	0.004571	0.000993	2.009e-05
0.02708	0.005782	0.4068	0.06965	0.001001	0.0004178	1.504e-05	0.0003966	9.914e-07	7.661e-06		0.02708	0.005782	1.504e-05	0.4068	0.1704	0.001903	0.0003942	1.317e-05
0.008755	0.01265	0.2066	0.2122	0.0007396	0.0007214	1.076e-05	0.001606	1.643e-06	1.502e-05		0.008755	0.01265	1.076e-05	0.2066	1.02	0.01029	0.001595	3.081e-05
0.03374	0.003283	0.4521	0.03606	0.001395	0.000387	1.557e-05	0.0002098	1.193e-06	5.047e-06		0.03374	0.003283	1.557e-05	0.4521	0.07937	0.0008774	0.0002086	4.988e-06
0.01525	0.007241	0.3383	0.1231	0.0009229	0.0004086	1.744e-05	0.0007455	9.556e-07	1.061e-05		0.01525	0.007241	1.744e-05	0.3383	0.3618	0.002909	0.0007396	1.981e-05
0.01931	0.005717	0.3815	0.08944	0.001329	0.0004537	1.359e-05	0.0005219	9.241e-07	1.04e-05		0.01931	0.005717	1.359e-05	0.3815	0.2332	0.001824	0.000519	1.318e-05
0.01544	0.005791	0.3684	0.1015	0.00068	0.0003138	1.392e-05	0.0005909	1.019e-06	7.681e-06		0.01544	0.005791	1.392e-05	0.3684	0.274	0.002641	0.0005875	2.05e-05
0.001581	0.01099	0.0825	0.2926	0.000747	0.0005486	9.419e-06	0.002859	9.34e-07	1.513e-05		0.001581	0.01099	9.419e-06	0.0825	3.513	0.03164	0.002826	1.508e-05
0.02931	0.000593	0.4844	0.00758	0.0009489	0.0001991	1.888e-05	4.889e-05	1.314e-06	2.409e-06		0.02931	0.000593	1.888e-05	0.4844	0.01556	0.0001824	4.861e-05	1.068e-06
0.01509	0.004467	0.3824	0.08744	0.0008787	0.00048	1.291e-05	0.0004994	1.36e-06	6.741e-06		0.01509	0.004467	1.291e-05	0.3824	0.2274	0.001409	0.0004966	6.997e-06
0.01191	0.005658	0.3351	0.121	0.0007158	0.0005683	1.101e-05	0.0007222	1.152e-06	7.224e-06		0.01191	0.005658	1.101e-05	0.3351	0.359	0.001981	0.0007183	7.706e-06
0.01512	0.003229	0.4096	0.069	0.0009141	0.0003902	1.027e-05	0.0003699	7.384e-07	5.897e-06		0.01512	0.003229	1.027e-05	0.4096	0.1676	0.0007981	0.0003682	4.602e-06
0.008612	0.005672	0.3103	0.1441	0.0008834	0.001438	1.062e-05	0.0008969	7.83e-07	1.135e-05		0.008612	0.005672	1.062e-05	0.3103	0.4616	0.002594	0.000892	6.117e-06
0.01527	0.00274	0.4189	0.05891	0.0008639	0.0002054	1.152e-05	0.0003279	6.63e-07	7.317e-06		0.01527	0.00274	1.152e-05	0.4189	0.1399	0.0006633	0.0003265	8.529e-06
0.007307	0.005727	0.2887	0.1563	0.0005714	0.0005524	1.731e-05	0.0009964	1.921e-06	7.815e-06		0.007307	0.005727	1.731e-05	0.2887	0.538	0.0028	0.0009872	1.008e-05
0.01514	0.002001	0.436	0.04437	0.001607	0.0003826	1.367e-05	0.0002459	1.015e-06	6.148e-06		0.01514	0.002001	1.367e-05	0.436	0.1012	0.0005137	0.0002446	3.314e-06
0.005337	0.005679	0.257	0.1773	0.0008278	0.0009433	1.268e-05	0.001202	1.293e-06	9.576e-06		0.005337	0.005679	1.268e-05	0.257	0.6853	0.003223	0.001193	7.237e-06
0.01514	0.001473	0.4527	0.03423	0.0009508	0.0003263	1.414e-05	0.0001872	1.261e-06	9.02e-06		0.01514	0.001473	1.414e-05	0.4527	0.07521	0.0003273	0.0001862	4e-06
0.003929	0.005679	0.2254	0.2006	0.001223	0.001075	1.262e-05	0.001413	1.191e-06	1.803e-05		0.003929	0.005679	1.262e-05	0.2254	0.8838	0.00357	0.001402	9.534e-06
0.01517	0.001139	0.4652	0.02607	0.001039	0.0003289	1.015e-05	0.000137	9.506e-07	4.625e-06		0.01517	0.001139	1.015e-05	0.4652	0.05576	0.0003369	0.0001365	2.171e-06
0.003037	0.005689	0.1968	0.2174	0.001162	0.0003679	9.248e-06	0.001628	9.571e-07	1.509e-05		0.003037	0.005689	9.248e-06	0.1968	1.097	0.003766	0.001618	8.453e-06
0.01517	0.0008322	0.4749	0.01884	0.0003966	0.0001787	1.391e-05	0.0001007	9.435e-07	5.085e-06		0.01517	0.0008322	1.391e-05	0.4749	0.03947	0.0002807	0.0001003	3.778e-06
0.002219	0.00569	0.1704	0.237	0.001375	0.0007519	8.707e-06	0.001837	8.767e-07	2.538e-05		0.002219	0.00569	8.707e-06	0.1704	1.38	0.004709	0.001825	9.987e-06
0.008696	0.003261	0.3668	0.09676	0.0007456	0.0005004	1.3e-05	0.0005693	8.696e-07	1.436e-05		0.008696	0.003261	1.3e-05	0.3668	0.2623	0.00113	0.0005662	1.107e-05
0.01515	0.0005511	0.4802	0.01284	0.000934	0.0001842	1.496e-05	7.463e-05	1.389e-06	3.302e-06		0.01515	0.0005511	1.496e-05	0.4802	0.02659	0.0001542	7.425e-05	1.316e-06
0.00147	0.005683	0.1418	0.2543	0.0005552	0.0005011	1.42e-05	0.002203	4.326e-06	3.491e-05		0.00147	0.005683	1.42e-05	0.1418	1.778	0.006288	0.002179	2.876e-05
0.01509	0.0003053	0.4846	0.007442	0.0006887	0.0001518	8.366e-06	3.886e-05	8.901e-07	1.743e-06
0.0008142	0.005658	0.105	0.2787	0.0006616	0.0007618	8.507e-06	0.002607	1.064e-06	1.688e-05
0.01526	0.000112	0.4909	0.002691	0.0006597	0.0001156	1.338e-05	1.503e-05	9.577e-07	1.124e-06
0.0002987	0.005722	0.05598	0.2999	0.0003493	0.0004955	6.131e-06	0.00325	8.971e-07	3.22e-05
0.01507	5.708e-05	0.4978	0.001355	0.0009475	0.000111	1.862e-05	1.111e-05	2.423e-06	1.644e-06
0.0001522	0.005651	0.0351	0.3033	0.0002512	0.0008664	3.021e-06	0.003651	6.679e-07	2.58e-05
0.008505	0.002518	0.3904	0.08177	0.0006305	0.000674	1.98e-05	0.0004573	1.99e-06	6.822e-06
0.006715	0.003189	0.3481	0.113	0.0008243	0.0005673	1.1e-05	0.0006637	1.237e-06	1.019e-05
0.00909	0.03515	0.1031	0.2854	0.0004089	0.0007879	7.942e-06	0.00272	6.318e-07	1.293e-05
0.09373	0.003409	0.4785	0.01546	0.0009296	0.0001872	2.092e-05	0.0001116	1.417e-06	4.472e-06
0.008926	0.02289	0.1409	0.2634	0.0004725	0.0006969	1.413e-05	0.002231	9.208e-07	1.579e-05
0.06103	0.003347	0.4686	0.02248	0.0007534	0.0002625	1.417e-05	0.0001382	9.486e-07	3.538e-06
0.008568	0.01605	0.1781	0.2369	0.0006578	0.0005662	1.27e-05	0.001863	1.047e-06	1.487e-05
0.0428	0.003213	0.4586	0.02864	0.00119	0.0002005	1.852e-05	0.0001686	1.414e-06	2.823e-06
0.008752	0.009312	0.2448	0.1872	0.0006577	0.001018	1.598e-05	0.0013	1.177e-06	3.048e-05
0.02483	0.003282	0.434	0.04665	0.001375	0.0004453	1.214e-05	0.0002503	1.241e-06	5.037e-06
0.008511	0.006671	0.2824	0.159	0.0008891	0.0005225	1.212e-05	0.00102	9.723e-07	9.948e-06
0.01779	0.003192	0.4155	0.05907	0.001296	0.0003376	1.539e-05	0.000334	1.333e-06	4.805e-06
0.008832	0.005817	0.3081	0.1451	0.000955	0.0008457	9.373e-06	0.0009093	1.32e-06	1.142e-05
0.01551	0.003312	0.4095	0.06704	0.0006799	0.000499	1.741e-05	0.0003923	1.426e-06	6.91e-06
0.005015	0.007249	0.2194	0.2033	0.0007527	0.0007603	1.909e-05	0.001496	1.357e-06	1.31e-05
0.01933	0.001881	0.4463	0.03418	0.001773	0.0001763	1.278e-05	0.0001834	1.449e-06	4.759e-06
0.008616	0.004092	0.3393	0.1175	0.0008632	0.0005343	9.231e-06	0.0006899	8.479e-07	5.534e-06
0.01091	0.003231	0.3835	0.08526	0.0009456	0.0006176	1.204e-05	0.0004712	1.11e-06	7.997e-06
0.008536	0.001823	0.4189	0.06289	0.001229	0.0004526	1.051e-05	0.0003446	9.579e-07	5.232e-06
0.00486	0.003201	0.3205	0.1337	0.0013	0.000429	1.695e-05	0.0008187	2.199e-06	8.318e-06
0.00276	0.003989	0.2389	0.1902	0.0008445	0.0007107	1.01e-05	0.001356	1.206e-06	1.178e-05
0.01064	0.001035	0.449	0.03284	0.001502	0.0003367	1.35e-05	0.0001693	1.654e-06	4.856e-06
0.008694	0.00156	0.4274	0.05373	0.00124	0.0004532	1.254e-05	0.0002967	2.04e-06	6.594e-06
0.004159	0.00326	0.3053	0.1432	0.001316	0.0005031	1.106e-05	0.0009163	1.144e-06	1.472e-05
0.00859	0.001135	0.441	0.04046	0.0007022	0.000239	1.002e-05	0.0002173	6.79e-07	4.768e-06
0.003028	0.003221	0.2776	0.165	0.001093	0.0006185	1.355e-05	0.001072	8.943e-07	8.2e-06
0.008529	0.0008298	0.4503	0.03258	0.001128	0.000613	1.148e-05	0.0001593	9.739e-07	3.863e-06
0.002213	0.003198	0.2509	0.1825	0.0003634	0.0008546	1.573e-05	0.001227	1.957e-06	1.054e-05
0.008612	0.0006465	0.4652	0.0241	0.0009639	0.0004253	1.489e-05	0.00013	1.323e-06	5.703e-06
0.001724	0.00323	0.2264	0.1981	0.0006598	0.0007678	9.764e-06	0.001352	8.162e-07	1.37e-05
0.008681	0.0004762	0.4726	0.01859	0.0003773	0.00023	1.337e-05	9.156e-05	1.326e-06	2.346e-06
0.00127	0.003255	0.2074	0.2155	0.0005713	0.0008446	1.197e-05	0.001577	1.175e-06	1.331e-05
0.004976	0.001866	0.3772	0.08939	0.001365	0.0005039	1.369e-05	0.0004934	1.685e-06	6.19e-06
0.008577	0.0003119	0.4802	0.01258	0.0005352	0.0001341	1.564e-05	6.064e-05	9.382e-07	2.99e-06
0.0008317	0.003216	0.1805	0.228	0.0007348	0.0008698	9.274e-06	0.001788	1.073e-06	1.107e-05
0.008604	0.0001741	0.4796	0.007459	0.000807	0.0001339	1.699e-05	3.614e-05	1.23e-06	2.308e-06
0.008734	6.411e-05	0.4902	0.002406	0.0008301	9.532e-05	1.65e-05	1.638e-05	9.935e-07	1.519e-06
0.008502	3.221e-05	0.4973	0.001065	0.001156	3.841e-05	1.589e-05	9.83e-06	1.337e-06	1.091e-06
0.004799	0.001421	0.3984	0.07246	0.0005547	0.0004503	1e-05	0.0004006	9.001e-07	3.807e-06
0.003789	0.0018	0.3685	0.1008	0.001113	0.0005984	1.512e-05	0.0005784	9.458e-07	8.121e-06
0.004921	0.04803	0.04593	0.3186	0.0004659	0.0007552	8.872e-06	0.003539	5.721e-07	1.801e-05
0.005054	0.03512	0.0651	0.3049	0.0002185	0.0005864	4.778e-06	0.003157	5.716e-07	2.232e-05
0.09366	0.001895	0.4868	0.007996	0.0008192	0.0001156	2.121e-05	7.203e-05	2.072e-06	2.788e-06
0.005016	0.0194	0.1066	0.2804	0.0004594	0.0002908	1.502e-05	0.002564	1.066e-06	1.23e-05
0.05172	0.001881	0.4756	0.01401	0.0008419	0.0002441	1.937e-05	8.657e-05	8.947e-07	2.756e-06
0.004954	0.0127	0.1494	0.253	0.000464	0.0004219	1.163e-05	0.002099	7.183e-07	8.61e-06
0.03387	0.001858	0.4665	0.02034	0.001493	0.000226	1.416e-05	0.0001243	1.13e-06	3.376e-06
0.004879	0.009138	0.1881	0.2289	0.0008358	0.0007293	1.506e-05	0.001767	9.379e-07	1.652e-05
0.02437	0.001829	0.4602	0.0282	0.0005733	0.00018	1.467e-05	0.0001462	1.272e-06	4.093e-06
0.004856	0.005167	0.2555	0.179	0.0005196	0.0005942	1.158e-05	0.001163	1.467e-06	9.697e-06
0.01378	0.001821	0.4395	0.04363	0.0006759	0.0003989	1.557e-05	0.000234	1.146e-06	5.433e-06
0.00482	0.003778	0.2976	0.1492	0.0006168	0.000673	1.383e-05	0.000949	1.374e-06	1.748e-05
0.01007	0.001807	0.4205	0.05602	0.001119	0.0003608	1.323e-05	0.0002902	8.407e-07	6.098e-06
0.004963	0.003269	0.3214	0.1356	0.000824	0.0003506	1.62e-05	0.0008194	1.443e-06	7.342e-06
0.008716	0.001861	0.4133	0.06361	0.001041	0.000548	1.508e-05	0.0003411	1.472e-06	4.441e-06
0.004832	0.002295	0.3618	0.1057	0.0008114	0.0005816	1.094e-05	0.0005891	9.901e-07	2.135e-05
0.00612	0.001812	0.3985	0.07588	0.0003985	0.0004532	1.33e-05	0.0004458	9.709e-07	5.293e-06
0.004838	0.001033	0.4253	0.05551	0.00112	0.0003352	1.147e-05	0.0002807	1.365e-06	6.481e-06
0.002755	0.001814	0.3416	0.1161	0.0007061	0.000489	1.314e-05	0.000726	1.218e-06	1.426e-05
0.001564	0.002261	0.275	0.1654	0.0004528	0.0003939	1.271e-05	0.001121	1.367e-06	3.187e-05
0.006029	0.0005866	0.4558	0.02995	0.001569	0.0002264	1.396e-05	0.0001581	2.1e-06	6.359e-06
0.004879	0.0008753	0.4345	0.04844	0.001042	0.0005387	1.487e-05	0.0002508	1.488e-06	5.102e-06
0.002334	0.00183	0.3263	0.1288	0.0006756	0.0004438	1.331e-05	0.0007561	1.425e-06	8.69e-06
0.004826	0.0006378	0.4461	0.03723	0.001577	0.0002181	1.733e-05	0.0001921	1.599e-06	8.946e-06
0.001701	0.00181	0.3121	0.1398	0.0007405	0.0004234	8.637e-06	0.0008842	7.201e-07	9.756e-06
0.004857	0.0004725	0.4615	0.02752	0.0008646	0.0003494	1.169e-05	0.0001349	1.096e-06	4.88e-06
0.00126	0.001821	0.2922	0.1556	0.000902	0.0006505	1.312e-05	0.001005	9.686e-07	7.396e-06
0.004859	0.0003648	0.4651	0.02184	0.00164	0.0002185	1.472e-05	0.0001113	1.453e-06	3.65e-06
0.0009727	0.001822	0.2752	0.1648	0.001042	0.0004641	1.164e-05	0.001115	1.503e-06	1.326e-05
0.004854	0.0002662	0.4745	0.01566	0.001392	0.0002534	1.225e-05	7.948e-05	1.074e-06	1.887e-06
0.002782	0.001043	0.3934	0.07601	0.0006655	0.0003172	1.527e-05	0.0003971	8.753e-07	5.13e-06
0.004843	0.0001761	0.4808	0.01012	0.0005616	0.0001411	6.604e-06	6.311e-05	1.228e-06	3.212e-06
0.004816	9.745e-05	0.4923	0.005336	0.0006391	7.897e-05	1.225e-05	3.195e-05	8.03e-07	2.217e-06
0.004831	3.547e-05	0.4922	0.002167	0.001073	6.974e-05	1.674e-05	1.099e-05	1.307e-06	1.322e-06
0.004804	1.82e-05	0.4925	0.001038	0.0007741	9.213e-05	1.333e-05	6.435e-06	9.882e-07	8.453e-07
0.002712	0.0008029	0.409	0.0642	0.0007544	0.0002703	1.565e-05	0.0003149	1.518e-06	7.125e-06
0.002141	0.001017	0.3897	0.08229	0.0007973	0.0003929	7.553e-06	0.0004882	9.935e-07	1.275e-05
0.002809	0.01952	0.06752	0.2953	0.001138	0.0009993	6.5e-06	0.00305	8.178e-07	1.466e-05
0.05206	0.001053	0.4888	0.007617	0.001194	0.0001189	1.642e-05	5.952e-05	1.194e-06	3.203e-06
0.002807	0.01085	0.1144	0.2703	0.0006659	0.0005395	1.313e-05	0.002463	8.212e-07	1.334e-05
0.02895	0.001053	0.481	0.01266	0.0009341	0.0002314	1.377e-05	8.137e-05	1.145e-06	3.406e-06
0.002811	0.007207	0.1608	0.2431	0.0006583	0.0009247	6.689e-06	0.001933	7.826e-07	1.843e-05
0.01922	0.001054	0.4701	0.01954	0.0007735	0.0001697	1.391e-05	0.0001079	1.365e-06	2.607e-06
0.002712	0.00508	0.2064	0.2127	0.0005857	0.0004664	1.084e-05	0.001586	8.844e-07	1.308e-05
0.01355	0.001017	0.4621	0.02594	0.0006895	0.0003998	1.414e-05	0.0001381	2.199e-06	4.991e-06
0.002746	0.002921	0.2835	0.1595	0.001342	0.0004107	1.023e-05	0.001052	8.679e-07	1.684e-05
0.007791	0.00103	0.4413	0.04029	0.001034	0.0003526	9.872e-06	0.0002076	1.186e-06	7.319e-06
0.00273	0.00214	0.321	0.1317	0.0005472	0.0003065	1.795e-05	0.0007846	1.658e-06	8.614e-06
0.005706	0.001024	0.4383	0.04922	0.0007901	0.0004099	1.167e-05	0.0002575	1.164e-06	5.061e-06
0.002743	0.001303	0.3756	0.09159	0.001067	0.0006296	1.35e-05	0.0005168	1.382e-06	9.969e-06
0.003474	0.001028	0.4065	0.06818	0.0008011	0.0004796	1.291e-05	0.0003646	2.055e-06	8.006e-06
0.002713	0.0005793	0.4331	0.04585	0.0008528	0.000341	1.376e-05	0.0002464	1.15e-06	4.247e-06
0.001545	0.001017	0.3706	0.09682	0.0007442	0.0004273	1.538e-05	0.0005611	1.001e-06	8.086e-06
0.002722	0.0004884	0.4414	0.03976	0.00135	0.0003587	1.149e-05	0.0002078	9.842e-07	3.688e-06
0.001302	0.001021	0.3614	0.101	0.001861	0.0006398	1.226e-05	0.0005782	8.169e-07	7.228e-06
0.002703	0.0003573	0.457	0.03089	0.00101	0.0002696	1.352e-05	0.0001566	1.82e-06	1.093e-05
0.002715	0.0002642	0.4613	0.02237	0.001312	0.0001273	1.185e-05	0.000113	1.586e-06	4.536e-06
0.002704	0.000203	0.4752	0.01718	0.0007599	0.0002416	1.389e-05	8.27e-05	9.937e-07	3.128e-06
0.002724	0.0001494	0.4793	0.0119	0.001562	0.0001636	1.456e-05	6.293e-05	1.962e-06	2.775e-06
0.001561	0.0005853	0.4161	0.06048	0.0004535	0.0004411	1.239e-05	0.0003182	1.625e-06	6.169e-06
0.002705	9.836e-05	0.4838	0.008549	0.001467	0.0001096	8.777e-06	4.597e-05	1.327e-06	3.419e-06
0.002711	5.487e-05	0.4871	0.00479	0.001551	0.0002007	1.484e-05	2.712e-05	1.064e-06	1.246e-06
0.002734	2.007e-05	0.4917	0.001766	0.0007382	9.66e-05	1.421e-05	1.092e-05	1.304e-06	8.912e-07
0.002693	1.02e-05	0.4916	0.0008222	0.0007347	4.301e-05	1.425e-05	3.552e-06	1.253e-06	4.859e-07
0.00152	0.00045	0.4342	0.04747	0.0009257	0.0004465	1.173e-05	0.0002486	1.395e-06	5.891e-06
0.0012	0.00057	0.4131	0.06463	0.0009076	0.0002681	1.261e-05	0.0003537	1.561e-06	6.097e-06
0.001525	0.01489	0.05672	0.3062	0.0003116	0.0007059	7.246e-06	0.003252	8.257e-07	2.2e-05
0.0397	0.000572	0.4846	0.005458	0.000626	0.0001113	1.623e-05	4.372e-05	1.667e-06	1.599e-06
0.001573	0.006082	0.1343	0.2607	0.0004807	0.0005002	8.152e-06	0.002226	6.582e-07	1.321e-05
0.01622	0.0005898	0.4751	0.01309	0.0006818	0.0001497	1.355e-05	7.264e-05	1.323e-06	1.894e-06
0.001574	0.004037	0.1861	0.2238	0.0007695	0.0008035	9.777e-06	0.0017	1.203e-06	2.053e-05
0.01076	0.0005904	0.4667	0.01917	0.0009583	0.0002058	1.189e-05	9.724e-05	1.603e-06	4.648e-06
0.001541	0.002886	0.233	0.1948	0.0008945	0.0005876	1.233e-05	0.001326	7.186e-07	1.291e-05
0.007696	0.0005777	0.4596	0.02397	0.001042	0.0003041	1.182e-05	0.0001238	1.135e-06	3.427e-06
0.001544	0.001643	0.3179	0.1376	0.0007733	0.001019	1.49e-05	0.0008351	1.238e-06	8.522e-06
0.004381	0.000579	0.4522	0.03334	0.0005617	0.0002784	1.499e-05	0.000198	1.608e-06	4.462e-06
0.001525	0.001195	0.3542	0.1096	0.000735	0.0004205	9.811e-06	0.000638	1.493e-06	1.352e-05
0.003187	0.0005718	0.438	0.04467	0.0006313	0.0004139	1.592e-05	0.0002194	4.476e-06	7.891e-06
0.001529	0.0007261	0.397	0.07381	0.0009813	0.0005753	1.381e-05	0.0003975	1.69e-06	9.164e-06
0.001936	0.0005733	0.425	0.05286	0.001413	0.000215	1.152e-05	0.0002829	1.692e-06	1.03e-05
0.001519	0.0003244	0.4505	0.03527	0.002024	0.0002372	1.02e-05	0.0001901	1.181e-06	5.741e-06
0.000865	0.0005697	0.4035	0.07087	0.0009432	0.0004169	1.386e-05	0.0003705	1.169e-06	5.576e-06
0.001539	0.0002762	0.4534	0.03141	0.00102	0.0004273	1.364e-05	0.0001608	1.33e-06	5.63e-06
0.001519	0.0002008	0.4632	0.0227	0.0005666	0.0001856	1.217e-05	0.0001121	1.155e-06	5.509e-06
0.001527	0.0001486	0.474	0.01738	0.0007286	0.0003261	1.62e-05	7.891e-05	1.308e-06	2.268e-06
0.001518	0.000114	0.4791	0.01347	0.0006189	0.0001539	8.692e-06	6.259e-05	1.065e-06	2.818e-06
0.001523	8.356e-05	0.4832	0.009491	0.0007163	0.0002006	8.346e-06	4.835e-05	1.019e-06	3.765e-06
0.001526	5.551e-05	0.4842	0.00645	0.0007657	0.000223	8.845e-06	3.497e-05	9.517e-07	5.066e-06
0.001509	3.053e-05	0.4906	0.003885	0.001175	0.0001826	1.093e-05	1.981e-05	1.474e-06	1.938e-06
0.001528	1.122e-05	0.4933	0.001127	0.0009678	8.015e-05	8.828e-06	6.262e-06	7.763e-07	8.062e-07

## Sheet: Figure 3, 4a, Supp 9d CLN3
[Whi3 phase separation molecule]	[RNA phase separation molecule]	[Whi3 no phase separation molecule]	[RNA no phase separation molecule]	[Whi3 phase separation sticker]	[RNA phase separation sticker]	[Whi3 no phase separation sticker]	[RNA no phase separation sticker]
0.01	0.012496	0.01	0.001562	0.01	0.074976	0.01	0.009372
0.01	0.01562	0.01	0.00781	0.01	0.09372	0.01	0.04686
0.01	0.0781	0.01	0.0001562	0.01	0.4686	0.01	0.0009372
0.01	0.1562	0.001	0.0001562	0.01	0.9372	0.001	0.0009372
0.1	0.001562	0.001	0.001562	0.1	0.009372	0.001	0.009372
0.1	0.003124	0.1	0.0001562	0.1	0.018744	0.1	0.0009372
0.1	0.006248	0.1	1.562e-05	0.1	0.037488	0.1	9.372e-05
0.1	0.00781	1	0.0001562	0.1	0.04686	1	0.0009372
0.1	0.012496	1	1.562e-05	0.1	0.074976	1	9.372e-05
0.1	0.01562	10	0.0001562	0.1	0.09372	10	0.0009372
0.1	0.02343	10	1.562e-05	0.1	0.14058	10	9.372e-05
0.1	0.03124	100	1.562e-05	0.1	0.18744	100	9.372e-05
0.1	0.03905	0.005	0.0001562	0.1	0.2343	0.005	0.0009372
0.1	0.04686	0.005	0.001562	0.1	0.28116	0.005	0.009372
0.1	0.0781	0.025	0.0001562	0.1	0.4686	0.025	0.0009372
0.1	0.1562	0.1	0.000781	0.1	0.9372	0.1	0.004686
0.5	0.001562	0.05	0.0001562	0.5	0.009372	0.05	0.0009372
0.5	0.003124	0.05	0.000781	0.5	0.018744	0.05	0.004686
0.5	0.004686	0.005	0.001562	0.5	0.028116	0.005	0.009372
0.5	0.006248	0.002	0.00781	0.5	0.037488	0.002	0.04686
0.5	0.00781	0.001	0.00781	0.5	0.04686	0.001	0.04686
0.5	0.009372	0.025	0.000781	0.5	0.056232	0.025	0.004686
0.5	0.010934	0.5	1.562e-05	0.5	0.065604	0.5	9.372e-05
0.5	0.012496	0.5	0.0001562	0.5	0.074976	0.5	0.0009372
0.5	0.014058	0.01	0.001562	0.5	0.084348	0.01	0.009372
0.5	0.01562	0.01	0.00781	0.5	0.09372	0.01	0.04686
0.5	0.02343	0.005	0.001562	0.5	0.14058	0.005	0.009372
0.5	0.03124	0.001	0.1562	0.5	0.18744	0.001	0.9372
0.5	0.03905	0.25	0.0001562	0.5	0.2343	0.25	0.0009372
0.5	0.04686	0.25	0.000781	0.5	0.28116	0.25	0.004686
1	0.001562	0.0175	0.000781	1	0.009372	0.0175	0.004686
1	0.003124	0.0175	0.001562	1	0.018744	0.0175	0.009372
1	0.00781	180	0.001562	1	0.04686	180	0.009372
1	0.012496	300	0.0001562	1	0.074976	300	0.0009372
1	0.01562	100	0.0001562	1	0.09372	100	0.0009372
1	0.0781	50	0.0001562	1	0.4686	50	0.0009372
1	0.1562	5	0.0001562	1	0.9372	5	0.0009372
2	0.00781	0.001	0.01562	2	0.04686	0.001	0.09372
2	0.012496	0.005	0.1562	2	0.074976	0.005	0.9372
2	0.01562			2	0.09372
5	0.001562			5	0.009372
5	0.00781			5	0.04686
5	0.01562			5	0.09372
5	0.02343			5	0.14058
5	0.03124			5	0.18744
5	0.0781			5	0.4686
5	0.1562			5	0.9372
10	0.001562			10	0.009372
10	0.0781			10	0.4686
11	0.012496			11	0.074976
12	0.012496			12	0.074976
13	0.012496			13	0.074976
14	0.012496			14	0.074976
15	0.012496			15	0.074976
16	0.012496			16	0.074976
17	0.012496			17	0.074976
18	0.012496			18	0.074976
19	0.012496			19	0.074976
20	0.012496			20	0.074976
21	0.012496			21	0.074976
22	0.012496			22	0.074976
23	0.012496			23	0.074976
24	0.012496			24	0.074976
25	0.012496			25	0.074976
26	0.012496			26	0.074976
27	0.012496			27	0.074976
28	0.012496			28	0.074976
29	0.012496			29	0.074976
30	0.012496			30	0.074976
50	0.001562			50	0.009372
50	0.00781			50	0.04686
50	0.01562			50	0.09372
50	0.0781			50	0.4686
50	0.1562			50	0.9372
0.005	0.01562			0.005	0.09372
0.5	0.000781			0.5	0.004686
1	0.000781			1	0.004686
10	0.000781			10	0.004686
100	0.000781			100	0.004686
0.05	0.001562			0.05	0.009372
0.005	0.00781			0.005	0.04686
0.005	0.01562			0.005	0.09372
0.5	0.00781			0.5	0.04686
0.5	0.01562			0.5	0.09372
175	0.01562			175	0.09372
0.25	0.001562			0.25	0.009372
600	0.01562			600	0.09372
50	0.000781			50	0.004686
5	0.000781			5	0.004686
0.1	1.562			0.1	9.372
200	1.562			200	9.372
600	0.01562			600	0.09372

[truncated: 43 more sheets: Figure 3, 4a, 4d, Supp 9e BNI1, Figure 3, 4a, Supp 9f SPA2, Figure 4b-c, 4d BNI1mut, Figure 6a, Figure 6b, Figure 6c, Figure 7i, 8i, Figure 9b, Figure 9c, Supp Figure 2, Supp Figure 3, Supp Figure 4, Supp Figure 5, Supp Figure 6, Supp Figure 7, Supp Figure 8 HetAB_8_2, Supp Figure 8 HetAB_8_3, Supp Figure 8 HetAB_8_4, Supp Figure 8 HetAB_8_5 …]
